# Supplementary material for: Primary and secondary clarithromycin resistance in Helicobacter pylori and mathematical modeling of the role of macrolides
Source: Nat Commun. 2021 Apr 15;12:2255. doi: 10.1038/s41467-021-22557-7 (PMC8050269; doi:10.1038/s41467-021-22557-7)
Supplement: Supplementary file 4 — Supplementary Software [file 41467_2021_22557_MOESM4_ESM.zip]

Archive with 2 entries (2 files):
- readme.txt
- Supp3allcodes.nb
