# Supplementary material for: Primary and secondary clarithromycin resistance in Helicobacter pylori and mathematical modeling of the role of macrolides
Source: Nat Commun. 2021 Apr 15;12:2255. doi: 10.1038/s41467-021-22557-7 (PMC8050269; doi:10.1038/s41467-021-22557-7)
Supplement: Supplementary file 4 — Supplementary Software [file 41467_2021_22557_MOESM4_ESM.zip › readme.txt]

All codes are included in the Supp3allcodes.nb file.
This file is a Wolfram Mathematica code, and one needs an installed
Wolfram Mathematica software to use it (with any operating system
that can install Wolfram Mathematica). Installing Wolfram Mathematica
usually takes a couple of minutes. 
The code  has been tested and works with version 10.4 or later versions 
(possibly with some earlier versions as well).
To run the code, simply load it in Wolfram Mathematica, and then
click Evaluation / Evaluate Notebook.
Non-standard hardware is not required, the code can be run in 
a few seconds on a standard desktop computer, and it will produce
the outputs we use in the manuscript.

If you use the code for your research, we request the manuscript 
to be cited.

The MIT License (MIT)
Copyright (c) 2020, Authors 
Permission is hereby granted, free of charge, to any person obtaining a copy of this software and associated documentation files (the "Software"), to deal in the Software without restriction, including without limitation the rights to use, copy, modify, merge, publish, distribute, sublicense, and/or sell copies of the Software, and to permit persons to whom the Software is furnished to do so, subject to the following conditions:

The above copyright notice and this permission notice shall be included in all copies or substantial portions of the Software.

THE SOFTWARE IS PROVIDED "AS IS", WITHOUT WARRANTY OF ANY KIND, EXPRESS OR IMPLIED, INCLUDING BUT NOT LIMITED TO THE WARRANTIES OF MERCHANTABILITY, FITNESS FOR A PARTICULAR PURPOSE AND NONINFRINGEMENT. IN NO EVENT SHALL THE AUTHORS OR COPYRIGHT HOLDERS BE LIABLE FOR ANY CLAIM, DAMAGES OR OTHER LIABILITY, WHETHER IN AN ACTION OF CONTRACT, TORT OR OTHERWISE, ARISING FROM, OUT OF OR IN CONNECTION WITH THE SOFTWARE OR THE USE OR OTHER DEALINGS IN THE SOFTWARE.
