# Supplementary material for: Primary and secondary clarithromycin resistance in Helicobacter pylori and mathematical modeling of the role of macrolides
Source: Nat Commun. 2021 Apr 15;12:2255. doi: 10.1038/s41467-021-22557-7 (PMC8050269; doi:10.1038/s41467-021-22557-7)
Supplement: Supplementary file 4 — Supplementary Software [file 41467_2021_22557_MOESM4_ESM.zip › Supp3allcodes.nb]

(* Content-type: application/vnd.wolfram.mathematica *)

(*** Wolfram Notebook File ***)
(* http://www.wolfram.com/nb *)

(* CreatedBy='Mathematica 11.3' *)

(*CacheID: 234*)
(* Internal cache information:
NotebookFileLineBreakTest
NotebookFileLineBreakTest
NotebookDataPosition[       158,          7]
NotebookDataLength[    608878,      14205]
NotebookOptionsPosition[    603336,      14072]
NotebookOutlinePosition[    603882,      14093]
CellTagsIndexPosition[    603839,      14090]
WindowFrame->Normal*)

(* Beginning of Notebook Content *)
Notebook[{

Cell[CellGroupData[{
Cell["\<\
Primary and secondary clarithromycin resistance of Helicobacter pylori and \
mathematical modelling of the role of macrolides. Supplement 3 : The codes \
for numerical calculations and simulations\
\>", "Title",
 CellChangeTimes->{{3.817446286587953*^9, 3.817446336671196*^9}}],

Cell[CellGroupData[{

Cell["\<\

(*This supplement includes the Wolfram Mathematica codes used for the \
calculations with the mathematical model.*)\
\>", "Chapter",
 CellGroupingRules->{"GroupTogetherGrouping", 10000.},
 CellChangeTimes->{{3.8095977174349184`*^9, 3.809597720687665*^9}, 
   3.8096392191848497`*^9, 3.817446352281537*^9},
 ExpressionUUID -> "f9c7478c-ae2f-4921-ae28-2292e6ba01ee"],

Cell[BoxData[
 RowBox[{
  RowBox[{"(*", 
   RowBox[{"vars", "=", 
    RowBox[{"list", " ", "of", " ", "model", " ", "variables"}]}], "*)"}], 
  "\[IndentingNewLine]", 
  RowBox[{"vars", "=", 
   RowBox[{"{", 
    RowBox[{
     SubscriptBox["u", "n"], ",", 
     SubscriptBox["i", "wn"], ",", 
     SubscriptBox["i", "rn"], ",", 
     SubscriptBox["i", "hn"], ",", 
     SubscriptBox["u", "m"], ",", 
     SubscriptBox["i", "wm"], ",", 
     SubscriptBox["i", "rm"], ",", 
     SubscriptBox["i", "hm"], ",", 
     SubscriptBox["u", "c"], ",", 
     SubscriptBox["i", "wc"], ",", 
     SubscriptBox["i", "rc"], ",", 
     SubscriptBox["i", "hc"]}], "}"}]}]}]], "Input",
 CellGroupingRules->{"GroupTogetherGrouping", 10000.},
 CellChangeTimes->{{3.8090061547956777`*^9, 3.8090061895071354`*^9}, 
   3.8095976796683874`*^9},
 ExpressionUUID -> "52ef1f92-4919-462d-87cc-ec67591fbc3e"],

Cell[BoxData[
 RowBox[{"{", 
  RowBox[{
   SubscriptBox["u", "n"], ",", 
   SubscriptBox["i", "wn"], ",", 
   SubscriptBox["i", "rn"], ",", 
   SubscriptBox["i", "hn"], ",", 
   SubscriptBox["u", "m"], ",", 
   SubscriptBox["i", "wm"], ",", 
   SubscriptBox["i", "rm"], ",", 
   SubscriptBox["i", "hm"], ",", 
   SubscriptBox["u", "c"], ",", 
   SubscriptBox["i", "wc"], ",", 
   SubscriptBox["i", "rc"], ",", 
   SubscriptBox["i", "hc"]}], "}"}]], "Output",
 CellGroupingRules->{"GroupTogetherGrouping", 10000.},
 CellChangeTimes->{
  3.809011897620264*^9, 3.809024988602316*^9, 3.809031958256477*^9, 
   3.809032556398882*^9, 3.8090326859486895`*^9, 3.8090328384164057`*^9, 
   3.809033101804937*^9, 3.8090331467965965`*^9, 3.809033627505807*^9, 
   3.809033708923293*^9, 3.8090338855121737`*^9, 3.8090339204616776`*^9, 
   3.8090341018716087`*^9, 3.8090342046046586`*^9, {3.8090345596378727`*^9, 
   3.8090345801792846`*^9}, 3.809575855008955*^9, {3.8095774795284247`*^9, 
   3.809577527846327*^9}, {3.8095776867551336`*^9, 3.8095777218970537`*^9}, 
   3.8095778054658747`*^9, 3.809577846016009*^9, {3.809577893315649*^9, 
   3.809577906564635*^9}, 3.809578101908213*^9, 3.8095782744140806`*^9, 
   3.809578479030182*^9, 3.809578811241044*^9, 3.809578844447542*^9, 
   3.8095788918562365`*^9, 3.8095791572301087`*^9, 3.8095795062301397`*^9, 
   3.809579617305998*^9, 3.809580152172475*^9, 3.8095802163449564`*^9, 
   3.8095803412180996`*^9, {3.809580375169778*^9, 3.8095804000191927`*^9}, 
   3.809580478978012*^9, 3.809580523015951*^9, 3.809580587469491*^9, {
   3.8095806813366423`*^9, 3.809580697941382*^9}, 3.8095824140939045`*^9, 
   3.8095824765079985`*^9, {3.809582523195529*^9, 3.8095825396062393`*^9}, 
   3.8095825825989275`*^9, {3.8095828261448617`*^9, 3.809582854263217*^9}, 
   3.8095828864174805`*^9, 3.80958455540086*^9, 3.809586369746978*^9, 
   3.8095887375573883`*^9, 3.8095905515987215`*^9, 3.8095976796683874`*^9, 
   3.8095977319751935`*^9, 3.8095985053915424`*^9, 3.8096011103151875`*^9, 
   3.8096396684142666`*^9, 3.809639995986505*^9, 3.809640323885888*^9, 
   3.809645282541754*^9, 3.809645514559022*^9, 3.809645663605914*^9, 
   3.8096463792948446`*^9, 3.8096466683876734`*^9, 3.809647114611906*^9, 
   3.809647561776333*^9, 3.8096476091557875`*^9, 3.809708779310548*^9, 
   3.809780486038701*^9, 3.8097871072096043`*^9, {3.809787170733845*^9, 
   3.8097871901741753`*^9}, {3.809787225890812*^9, 3.809787252177861*^9}, 
   3.809787283139121*^9, 3.809787778803475*^9, 3.809787907902027*^9, 
   3.8097879722028008`*^9, 3.8097880216983414`*^9, 3.8097880958294973`*^9, 
   3.809788169599595*^9, 3.8097882561488447`*^9, 3.809788301526595*^9, 
   3.809788437789279*^9, 3.815569660798935*^9, 3.8155705421996117`*^9, 
   3.817426435460611*^9, 3.8174265530034475`*^9, 3.8174268424914336`*^9, 
   3.817431897696015*^9, 3.8174370019215593`*^9, {3.817437216614374*^9, 
   3.81743723242939*^9}, 3.817437474999611*^9, 3.8174378935305777`*^9, 
   3.817437998353213*^9, 3.817438032302247*^9, 3.8174380879870167`*^9, 
   3.8174384509357204`*^9, 3.8174389779105105`*^9, 3.8174409690142174`*^9, 
   3.817441165146839*^9, 3.817441244744673*^9, {3.81744129050485*^9, 
   3.817441301661791*^9}, 3.8174414767906017`*^9, 3.817441846507842*^9, 
   3.817441963292489*^9, 3.8174419995916085`*^9, 3.817442030746817*^9, {
   3.817442216056548*^9, 3.817442234885839*^9}, 3.8174422745146008`*^9, 
   3.8174423661503763`*^9, 3.8174463637822466`*^9},
 ExpressionUUID -> "6ca499da-14ee-401b-a1f7-9013fdea53f9"],

Cell[BoxData[
 RowBox[{
  RowBox[{"(*", 
   RowBox[{"rhs", "=", 
    RowBox[{
    "right", " ", "hand", " ", "side", " ", "of", " ", "the", " ", 
     "epidemiological", " ", "model"}]}], "*)"}], "\[IndentingNewLine]", 
  RowBox[{"rhs", "=", 
   RowBox[{"{", 
    RowBox[{
     RowBox[{"\[Mu]", "-", 
      RowBox[{
       RowBox[{"(", 
        RowBox[{"\[Mu]", "+", "ma"}], ")"}], " ", 
       SubscriptBox["u", "n"]}], "-", 
      RowBox[{
       RowBox[{"(", 
        RowBox[{
         SubscriptBox["\[Lambda]", "w"], "+", 
         SubscriptBox["\[Lambda]", "r"]}], ")"}], 
       SubscriptBox["u", "n"]}]}], ",", "\n", 
     RowBox[{
      RowBox[{
       SubscriptBox["\[Lambda]", "w"], " ", 
       SubscriptBox["u", "n"]}], "-", 
      RowBox[{
       SubscriptBox["i", "wn"], " ", "*", 
       RowBox[{"(", 
        RowBox[{"\[Mu]", "+", "ma", "+", 
         SubscriptBox["\[Lambda]", "r"], "+", "\[Theta]", "+", "\[Omega]"}], 
        ")"}]}]}], "\n", ",", 
     RowBox[{
      RowBox[{
       SubscriptBox["\[Lambda]", "r"], " ", 
       SubscriptBox["u", "n"]}], "-", 
      RowBox[{
       SubscriptBox["i", "rn"], "*", 
       RowBox[{"(", 
        RowBox[{"\[Mu]", "+", "ma", "+", 
         SubscriptBox["\[Lambda]", "w"], " ", "+", "\[Theta]"}], " ", 
        ")"}]}]}], "\n", ",", 
     RowBox[{
      RowBox[{
       SubscriptBox["\[Lambda]", "r"], 
       SubscriptBox["i", "wn"]}], "+", 
      RowBox[{
       SubscriptBox["\[Lambda]", "w"], " ", 
       SubscriptBox["i", "rn"]}], "-", 
      RowBox[{
       RowBox[{"(", 
        RowBox[{"\[Mu]", "+", "ma", "+", "\[Theta]"}], ")"}], " ", 
       SubscriptBox["i", "hn"]}], "+", 
      RowBox[{"\[Omega]", "*", 
       SubscriptBox["i", "wn"]}]}], "\n", ",", 
     RowBox[{
      RowBox[{
       RowBox[{"-", "\[Mu]"}], " ", 
       SubscriptBox["u", "m"]}], "-", 
      RowBox[{
       RowBox[{"(", 
        RowBox[{
         SubscriptBox["\[Lambda]", "w"], "+", 
         SubscriptBox["\[Lambda]", "r"]}], ")"}], 
       SubscriptBox["u", "m"]}], "+", 
      RowBox[{"ma", " ", 
       SubscriptBox["u", "n"]}]}], "\n", ",", 
     RowBox[{
      RowBox[{
       SubscriptBox["\[Lambda]", "w"], 
       SubscriptBox["u", "m"]}], "-", 
      RowBox[{
       SubscriptBox["i", "wm"], "*", 
       RowBox[{"(", 
        RowBox[{"\[Mu]", "+", 
         SubscriptBox["\[Lambda]", "r"], "+", "\[Theta]", "+", "\[Omega]"}], 
        ")"}]}], "+", 
      RowBox[{
       RowBox[{"(", 
        RowBox[{"1", "-", "\[Eta]"}], ")"}], "ma", " ", 
       SubscriptBox["i", "wn"]}]}], "\n", ",", 
     RowBox[{
      RowBox[{
       SubscriptBox["\[Lambda]", "r"], " ", 
       SubscriptBox["u", "m"]}], "-", 
      RowBox[{
       SubscriptBox["i", "rm"], "*", 
       RowBox[{"(", 
        RowBox[{"\[Mu]", " ", "+", 
         SubscriptBox["\[Lambda]", "w"], " ", "+", "\[Theta]"}], " ", ")"}]}],
       "+", 
      RowBox[{"ma", " ", 
       SubscriptBox["i", "rn"]}]}], "\n", ",", 
     RowBox[{
      RowBox[{
       SubscriptBox["\[Lambda]", "r"], " ", 
       SubscriptBox["i", "wm"]}], "+", 
      RowBox[{
       SubscriptBox["\[Lambda]", "w"], 
       SubscriptBox["i", "rm"]}], "-", 
      RowBox[{
       SubscriptBox["i", "hm"], "*", 
       RowBox[{"(", 
        RowBox[{"\[Mu]", "+", " ", "\[Theta]"}], " ", ")"}]}], "+", 
      RowBox[{"ma", " ", 
       SubscriptBox["i", "hn"]}], "+", 
      RowBox[{"\[Eta]", " ", "ma", " ", 
       SubscriptBox["i", "wn"]}], "+", 
      RowBox[{"\[Omega]", " ", 
       SubscriptBox["i", "wm"]}]}], "\n", ",", 
     RowBox[{
      RowBox[{
       RowBox[{"-", 
        RowBox[{"(", 
         RowBox[{"\[Mu]", " ", "+", 
          SubscriptBox["\[Lambda]", "r"], "+", 
          SubscriptBox["\[Lambda]", "w"]}], ")"}]}], 
       SubscriptBox["u", "c"]}], "+", 
      RowBox[{
       SubscriptBox["\[Rho]", "u"], "\[Theta]", 
       RowBox[{"(", 
        RowBox[{
         SubscriptBox["i", "wn"], "+", 
         SubscriptBox["i", "wm"], "+", 
         SubscriptBox["i", "wc"]}], ")"}]}]}], "\[IndentingNewLine]", ",", 
     RowBox[{
      RowBox[{
       SubscriptBox["\[Lambda]", "w"], 
       SubscriptBox["u", "c"]}], "-", 
      RowBox[{
       SubscriptBox["i", "wc"], " ", 
       RowBox[{"(", 
        RowBox[{"\[Mu]", "+", 
         SubscriptBox["\[Lambda]", "r"], "+", "\[Theta]", "+", "\[Omega]", 
         "+", 
         RowBox[{"ma", " ", "\[Eta]"}]}], ")"}]}], "+", 
      RowBox[{
       SubscriptBox["\[Rho]", "w"], " ", "\[Theta]", 
       RowBox[{"(", 
        RowBox[{
         SubscriptBox["i", "wn"], "+", 
         SubscriptBox["i", "wm"], "+", 
         SubscriptBox["i", "wc"]}], ")"}]}]}], "\[IndentingNewLine]", ",", 
     RowBox[{
      RowBox[{
       SubscriptBox["\[Lambda]", "r"], " ", 
       SubscriptBox["u", "c"]}], "-", " ", 
      RowBox[{
       SubscriptBox["i", "rc"], " ", 
       RowBox[{"(", 
        RowBox[{"\[Mu]", "+", 
         SubscriptBox["\[Lambda]", "w"], "+", "\[Theta]"}], ")"}]}], "+", 
      RowBox[{
       SubscriptBox["\[Rho]", "r"], " ", "\[Theta]", 
       RowBox[{"(", 
        RowBox[{
         SubscriptBox["i", "wn"], "+", 
         SubscriptBox["i", "wm"], "+", 
         SubscriptBox["i", "wc"]}], ")"}]}], "+", 
      RowBox[{"\[Theta]", 
       RowBox[{"(", 
        RowBox[{
         SubscriptBox["i", "rn"], "+", 
         SubscriptBox["i", "rm"], "+", 
         SubscriptBox["i", "rc"]}], ")"}]}], "+", 
      RowBox[{
       RowBox[{"(", 
        RowBox[{
         SubscriptBox["\[Rho]", "u"], "+", 
         SubscriptBox["\[Rho]", "r"]}], ")"}], "\[Theta]", 
       RowBox[{"(", 
        RowBox[{
         SubscriptBox["i", "hn"], "+", 
         SubscriptBox["i", "hm"], "+", 
         SubscriptBox["i", "hc"]}], ")"}]}]}], "\[IndentingNewLine]", ",", 
     RowBox[{
      RowBox[{
       SubscriptBox["\[Lambda]", "r"], " ", 
       SubscriptBox["i", "wc"]}], " ", "+", 
      RowBox[{
       SubscriptBox["\[Lambda]", "w"], 
       SubscriptBox["i", "rc"]}], "-", 
      RowBox[{
       SubscriptBox["i", "hc"], 
       RowBox[{"(", 
        RowBox[{"\[Mu]", "+", "\[Theta]"}], ")"}]}], "+", 
      RowBox[{
       RowBox[{"(", 
        RowBox[{"\[Omega]", "+", 
         RowBox[{"ma", "  ", "\[Eta]"}]}], ")"}], 
       SubscriptBox["i", "wc"]}], "\[IndentingNewLine]", "+", 
      RowBox[{
       SubscriptBox["\[Rho]", "h"], " ", "\[Theta]", " ", 
       RowBox[{"(", 
        RowBox[{
         SubscriptBox["i", "wn"], "+", 
         SubscriptBox["i", "wm"], "+", 
         SubscriptBox["i", "wc"]}], ")"}]}], "+", 
      RowBox[{
       RowBox[{"(", 
        RowBox[{
         SubscriptBox["\[Rho]", "w"], "+", 
         SubscriptBox["\[Rho]", "h"]}], ")"}], "\[Theta]", 
       RowBox[{"(", 
        RowBox[{
         SubscriptBox["i", "hn"], "+", 
         SubscriptBox["i", "hm"], "+", 
         SubscriptBox["i", "hc"]}], ")"}]}]}]}], "\[IndentingNewLine]", 
    "}"}]}]}]], "Input",
 CellGroupingRules->{"GroupTogetherGrouping", 10000.},
 CellChangeTimes->{{3.7565380791636095`*^9, 3.7565381154228735`*^9}, {
   3.7565381468251314`*^9, 3.756538166087946*^9}, {3.7565393434731474`*^9, 
   3.756539363148638*^9}, {3.8089165763710833`*^9, 3.808916585815108*^9}, {
   3.8089193377823358`*^9, 3.808919363107774*^9}, {3.8089823784311485`*^9, 
   3.8089823984954605`*^9}, {3.808986582615017*^9, 3.8089865875720816`*^9}, {
   3.8089868037775726`*^9, 3.808986839234177*^9}, {3.8089868838997965`*^9, 
   3.808986885882213*^9}, 3.809006148147251*^9, 3.8095976796683874`*^9},
 ExpressionUUID -> "1931d054-fc36-4a90-a024-b7f36d968544"],

Cell[BoxData[
 RowBox[{"{", 
  RowBox[{
   RowBox[{"\[Mu]", "-", 
    RowBox[{
     RowBox[{"(", 
      RowBox[{"ma", "+", "\[Mu]"}], ")"}], " ", 
     SubscriptBox["u", "n"]}], "-", 
    RowBox[{
     SubscriptBox["u", "n"], " ", 
     RowBox[{"(", 
      RowBox[{
       SubscriptBox["\[Lambda]", "r"], "+", 
       SubscriptBox["\[Lambda]", "w"]}], ")"}]}]}], ",", 
   RowBox[{
    RowBox[{
     RowBox[{"-", 
      SubscriptBox["i", "wn"]}], " ", 
     RowBox[{"(", 
      RowBox[{"ma", "+", "\[Theta]", "+", "\[Mu]", "+", "\[Omega]", "+", 
       SubscriptBox["\[Lambda]", "r"]}], ")"}]}], "+", 
    RowBox[{
     SubscriptBox["u", "n"], " ", 
     SubscriptBox["\[Lambda]", "w"]}]}], ",", 
   RowBox[{
    RowBox[{
     SubscriptBox["u", "n"], " ", 
     SubscriptBox["\[Lambda]", "r"]}], "-", 
    RowBox[{
     SubscriptBox["i", "rn"], " ", 
     RowBox[{"(", 
      RowBox[{"ma", "+", "\[Theta]", "+", "\[Mu]", "+", 
       SubscriptBox["\[Lambda]", "w"]}], ")"}]}]}], ",", 
   RowBox[{
    RowBox[{
     RowBox[{"-", 
      RowBox[{"(", 
       RowBox[{"ma", "+", "\[Theta]", "+", "\[Mu]"}], ")"}]}], " ", 
     SubscriptBox["i", "hn"]}], "+", 
    RowBox[{"\[Omega]", " ", 
     SubscriptBox["i", "wn"]}], "+", 
    RowBox[{
     SubscriptBox["i", "wn"], " ", 
     SubscriptBox["\[Lambda]", "r"]}], "+", 
    RowBox[{
     SubscriptBox["i", "rn"], " ", 
     SubscriptBox["\[Lambda]", "w"]}]}], ",", 
   RowBox[{
    RowBox[{
     RowBox[{"-", "\[Mu]"}], " ", 
     SubscriptBox["u", "m"]}], "+", 
    RowBox[{"ma", " ", 
     SubscriptBox["u", "n"]}], "-", 
    RowBox[{
     SubscriptBox["u", "m"], " ", 
     RowBox[{"(", 
      RowBox[{
       SubscriptBox["\[Lambda]", "r"], "+", 
       SubscriptBox["\[Lambda]", "w"]}], ")"}]}]}], ",", 
   RowBox[{
    RowBox[{"ma", " ", 
     RowBox[{"(", 
      RowBox[{"1", "-", "\[Eta]"}], ")"}], " ", 
     SubscriptBox["i", "wn"]}], "-", 
    RowBox[{
     SubscriptBox["i", "wm"], " ", 
     RowBox[{"(", 
      RowBox[{"\[Theta]", "+", "\[Mu]", "+", "\[Omega]", "+", 
       SubscriptBox["\[Lambda]", "r"]}], ")"}]}], "+", 
    RowBox[{
     SubscriptBox["u", "m"], " ", 
     SubscriptBox["\[Lambda]", "w"]}]}], ",", 
   RowBox[{
    RowBox[{"ma", " ", 
     SubscriptBox["i", "rn"]}], "+", 
    RowBox[{
     SubscriptBox["u", "m"], " ", 
     SubscriptBox["\[Lambda]", "r"]}], "-", 
    RowBox[{
     SubscriptBox["i", "rm"], " ", 
     RowBox[{"(", 
      RowBox[{"\[Theta]", "+", "\[Mu]", "+", 
       SubscriptBox["\[Lambda]", "w"]}], ")"}]}]}], ",", 
   RowBox[{
    RowBox[{
     RowBox[{"-", 
      RowBox[{"(", 
       RowBox[{"\[Theta]", "+", "\[Mu]"}], ")"}]}], " ", 
     SubscriptBox["i", "hm"]}], "+", 
    RowBox[{"ma", " ", 
     SubscriptBox["i", "hn"]}], "+", 
    RowBox[{"\[Omega]", " ", 
     SubscriptBox["i", "wm"]}], "+", 
    RowBox[{"ma", " ", "\[Eta]", " ", 
     SubscriptBox["i", "wn"]}], "+", 
    RowBox[{
     SubscriptBox["i", "wm"], " ", 
     SubscriptBox["\[Lambda]", "r"]}], "+", 
    RowBox[{
     SubscriptBox["i", "rm"], " ", 
     SubscriptBox["\[Lambda]", "w"]}]}], ",", 
   RowBox[{
    RowBox[{
     SubscriptBox["u", "c"], " ", 
     RowBox[{"(", 
      RowBox[{
       RowBox[{"-", "\[Mu]"}], "-", 
       SubscriptBox["\[Lambda]", "r"], "-", 
       SubscriptBox["\[Lambda]", "w"]}], ")"}]}], "+", 
    RowBox[{"\[Theta]", " ", 
     RowBox[{"(", 
      RowBox[{
       SubscriptBox["i", "wc"], "+", 
       SubscriptBox["i", "wm"], "+", 
       SubscriptBox["i", "wn"]}], ")"}], " ", 
     SubscriptBox["\[Rho]", "u"]}]}], ",", 
   RowBox[{
    RowBox[{
     RowBox[{"-", 
      SubscriptBox["i", "wc"]}], " ", 
     RowBox[{"(", 
      RowBox[{
       RowBox[{"ma", " ", "\[Eta]"}], "+", "\[Theta]", "+", "\[Mu]", "+", 
       "\[Omega]", "+", 
       SubscriptBox["\[Lambda]", "r"]}], ")"}]}], "+", 
    RowBox[{
     SubscriptBox["u", "c"], " ", 
     SubscriptBox["\[Lambda]", "w"]}], "+", 
    RowBox[{"\[Theta]", " ", 
     RowBox[{"(", 
      RowBox[{
       SubscriptBox["i", "wc"], "+", 
       SubscriptBox["i", "wm"], "+", 
       SubscriptBox["i", "wn"]}], ")"}], " ", 
     SubscriptBox["\[Rho]", "w"]}]}], ",", 
   RowBox[{
    RowBox[{"\[Theta]", " ", 
     RowBox[{"(", 
      RowBox[{
       SubscriptBox["i", "rc"], "+", 
       SubscriptBox["i", "rm"], "+", 
       SubscriptBox["i", "rn"]}], ")"}]}], "+", 
    RowBox[{
     SubscriptBox["u", "c"], " ", 
     SubscriptBox["\[Lambda]", "r"]}], "-", 
    RowBox[{
     SubscriptBox["i", "rc"], " ", 
     RowBox[{"(", 
      RowBox[{"\[Theta]", "+", "\[Mu]", "+", 
       SubscriptBox["\[Lambda]", "w"]}], ")"}]}], "+", 
    RowBox[{"\[Theta]", " ", 
     RowBox[{"(", 
      RowBox[{
       SubscriptBox["i", "wc"], "+", 
       SubscriptBox["i", "wm"], "+", 
       SubscriptBox["i", "wn"]}], ")"}], " ", 
     SubscriptBox["\[Rho]", "r"]}], "+", 
    RowBox[{"\[Theta]", " ", 
     RowBox[{"(", 
      RowBox[{
       SubscriptBox["i", "hc"], "+", 
       SubscriptBox["i", "hm"], "+", 
       SubscriptBox["i", "hn"]}], ")"}], " ", 
     RowBox[{"(", 
      RowBox[{
       SubscriptBox["\[Rho]", "r"], "+", 
       SubscriptBox["\[Rho]", "u"]}], ")"}]}]}], ",", 
   RowBox[{
    RowBox[{
     RowBox[{"-", 
      RowBox[{"(", 
       RowBox[{"\[Theta]", "+", "\[Mu]"}], ")"}]}], " ", 
     SubscriptBox["i", "hc"]}], "+", 
    RowBox[{
     RowBox[{"(", 
      RowBox[{
       RowBox[{"ma", " ", "\[Eta]"}], "+", "\[Omega]"}], ")"}], " ", 
     SubscriptBox["i", "wc"]}], "+", 
    RowBox[{
     SubscriptBox["i", "wc"], " ", 
     SubscriptBox["\[Lambda]", "r"]}], "+", 
    RowBox[{
     SubscriptBox["i", "rc"], " ", 
     SubscriptBox["\[Lambda]", "w"]}], "+", 
    RowBox[{"\[Theta]", " ", 
     RowBox[{"(", 
      RowBox[{
       SubscriptBox["i", "wc"], "+", 
       SubscriptBox["i", "wm"], "+", 
       SubscriptBox["i", "wn"]}], ")"}], " ", 
     SubscriptBox["\[Rho]", "h"]}], "+", 
    RowBox[{"\[Theta]", " ", 
     RowBox[{"(", 
      RowBox[{
       SubscriptBox["i", "hc"], "+", 
       SubscriptBox["i", "hm"], "+", 
       SubscriptBox["i", "hn"]}], ")"}], " ", 
     RowBox[{"(", 
      RowBox[{
       SubscriptBox["\[Rho]", "h"], "+", 
       SubscriptBox["\[Rho]", "w"]}], ")"}]}]}]}], "}"}]], "Output",
 CellGroupingRules->{"GroupTogetherGrouping", 10000.},
 CellChangeTimes->{{3.8095759609879804`*^9, 3.8095759856455526`*^9}, {
   3.8095774796064315`*^9, 3.809577527906331*^9}, {3.809577686834138*^9, 
   3.809577721953068*^9}, 3.809577805519887*^9, 3.809577846069022*^9, {
   3.809577893366671*^9, 3.8095779066136556`*^9}, 3.8095781019822297`*^9, 
   3.8095782744450874`*^9, 3.8095784790591993`*^9, 3.8095788112760515`*^9, 
   3.809578844476548*^9, 3.8095788918862424`*^9, 3.8095791572651167`*^9, 
   3.809579506265969*^9, 3.8095796173370047`*^9, 3.809580152204468*^9, 
   3.8095802163739634`*^9, 3.809580341250106*^9, {3.809580375201785*^9, 
   3.809580400049199*^9}, 3.809580479009019*^9, 3.809580523045948*^9, 
   3.809580587505499*^9, {3.8095806813806543`*^9, 3.809580697975404*^9}, 
   3.809582414130926*^9, 3.8095824765490026`*^9, {3.8095825232325363`*^9, 
   3.8095825396412334`*^9}, 3.809582582641946*^9, {3.80958282618386*^9, 
   3.809582854300212*^9}, 3.809582886453486*^9, 3.809584555442871*^9, 
   3.8095863697809715`*^9, 3.8095887375932565`*^9, 3.809590551641715*^9, 
   3.8095976796683874`*^9, 3.8095977321112337`*^9, 3.80959850542756*^9, 
   3.8096011103571963`*^9, 3.8096396686486454`*^9, 3.8096399960021315`*^9, 
   3.8096403239171405`*^9, 3.8096452825573797`*^9, 3.809645514590275*^9, 
   3.809645663621539*^9, 3.8096463793104715`*^9, 3.809646668406133*^9, 
   3.809647114627533*^9, 3.8096475618075857`*^9, 3.8096476092182846`*^9, 
   3.8097087829513865`*^9, 3.809780486069953*^9, 3.809787107240855*^9, {
   3.8097871707650967`*^9, 3.8097871902054243`*^9}, {3.809787225922064*^9, 
   3.809787252193488*^9}, 3.809787283170372*^9, 3.809787778834727*^9, 
   3.8097879079332776`*^9, 3.809787972218425*^9, 3.8097880217295923`*^9, 
   3.809788095860748*^9, 3.8097881696308465`*^9, 3.809788256180095*^9, 
   3.809788301557847*^9, 3.809788437804905*^9, 3.8155696608259506`*^9, 
   3.8155705422607775`*^9, 3.8174264354762373`*^9, 3.8174265530190725`*^9, 
   3.8174268425226836`*^9, 3.817431897727265*^9, 3.817437001952811*^9, {
   3.817437216630001*^9, 3.817437232445016*^9}, 3.817437475030862*^9, 
   3.8174378935618286`*^9, 3.8174379983688383`*^9, 3.817438032333499*^9, 
   3.817438088002639*^9, 3.817438450966971*^9, 3.817438977941762*^9, 
   3.8174409690454683`*^9, 3.817441165178091*^9, 3.817441244775925*^9, {
   3.8174412905361013`*^9, 3.8174413016930428`*^9}, 3.8174414768374805`*^9, 
   3.8174418465390954`*^9, 3.817441963323741*^9, 3.817441999607232*^9, 
   3.8174420307780685`*^9, {3.817442216072174*^9, 3.8174422349014654`*^9}, 
   3.8174422745302277`*^9, 3.817442366197254*^9, 3.817446363954133*^9},
 ExpressionUUID -> "24f0473e-d633-4880-8b3b-814e60f5177a"],

Cell[BoxData[
 RowBox[{
  RowBox[{"(*", 
   RowBox[{"a", "-", 
    RowBox[{"priori", " ", "information"}]}], "*)"}], "\[IndentingNewLine]", 
  RowBox[{
   RowBox[{
    RowBox[{"\[Mu]", "=", "0.013"}], ";"}], " ", "\[IndentingNewLine]", 
   RowBox[{
    RowBox[{"ma", "=", "0.00889"}], ";"}], " ", "\[IndentingNewLine]", 
   RowBox[{
    RowBox[{"\[Eta]", "=", "0.129"}], ";"}], " ", 
   RowBox[{"(*", 
    RowBox[{"0.12", " ", "-", " ", "0.14"}], "*)"}], "\[IndentingNewLine]", 
   RowBox[{
    RowBox[{"\[Omega]", "=", 
     RowBox[{"1.55", "*", 
      RowBox[{"10", "^", 
       RowBox[{"(", 
        RowBox[{"-", "5"}], ")"}]}]}]}], ";", 
    RowBox[{
     SubscriptBox["i", "wn"], "=", 
     RowBox[{
      RowBox[{"(", 
       RowBox[{"2392.0", "/", "4744"}], ")"}], "*", "H"}]}], ";", 
    RowBox[{
     SubscriptBox["i", "wc"], "=", 
     RowBox[{
      RowBox[{"(", 
       RowBox[{"234.0", "/", "4744"}], ")"}], "*", "H"}]}], ";", 
    RowBox[{
     SubscriptBox["i", "wm"], "=", 
     RowBox[{
      RowBox[{"(", 
       RowBox[{"1302.0", "/", "4744"}], ")"}], "*", "H"}]}], ";"}], 
   "\[IndentingNewLine]", 
   RowBox[{
    RowBox[{
     SubscriptBox["i", "rn"], "=", 
     RowBox[{
      RowBox[{"(", 
       RowBox[{"52.0", "/", "4744"}], ")"}], "*", "H"}]}], ";"}], 
   "\[IndentingNewLine]", 
   RowBox[{
    RowBox[{
     SubscriptBox["i", "hn"], "=", 
     RowBox[{
      RowBox[{"(", 
       RowBox[{"88.0", "/", "4744"}], ")"}], "*", "H"}]}], ";", 
    RowBox[{
     RowBox[{"(", 
      RowBox[{
       SubscriptBox["i", "hn"], "+", 
       SubscriptBox["i", "hm"], "+", 
       SubscriptBox["i", "hc"]}], ")"}], "\[Rule]", 
     RowBox[{
      RowBox[{"(", 
       RowBox[{"385.0", "/", "4744"}], ")"}], "*", "H"}]}], ";", 
    RowBox[{
     RowBox[{"(", 
      RowBox[{
       SubscriptBox["i", "rn"], "+", 
       SubscriptBox["i", "rm"], "+", 
       SubscriptBox["i", "rc"]}], ")"}], "\[Rule]", 
     RowBox[{
      RowBox[{"(", 
       RowBox[{"431.0", "/", "4744"}], ")"}], "*", "H"}]}], ";", 
    RowBox[{
     SubscriptBox["\[Rho]", "u"], "=", "0.92"}], ";"}], " ", 
   RowBox[{"(*", 
    RowBox[{"0.88", " ", "-", " ", "0.96"}], "*)"}], "\[IndentingNewLine]", 
   RowBox[{
    RowBox[{
     SubscriptBox["\[Rho]", "r"], "=", "0.0286"}], ";"}], " ", 
   RowBox[{"(*", " ", 
    RowBox[{
     RowBox[{"*", "0.5"}], "-", 
     RowBox[{"*", "1.5"}]}], " ", "*)"}], "\[IndentingNewLine]", 
   RowBox[{
    RowBox[{
     SubscriptBox["\[Rho]", "h"], "=", "0.0125"}], ";"}], " ", 
   RowBox[{"(*", " ", 
    RowBox[{
     RowBox[{"*", "0.5"}], "-", 
     RowBox[{"*", "1.5"}]}], " ", "*)"}], "\[IndentingNewLine]", 
   RowBox[{
    RowBox[{
     SubscriptBox["\[Rho]", "w"], "=", "0.0389"}], ";"}], " ", 
   RowBox[{"(*", " ", 
    RowBox[{
     RowBox[{"*", "0.5"}], "-", 
     RowBox[{"*", "1.5"}]}], " ", "*)"}], "\[IndentingNewLine]", 
   RowBox[{
    RowBox[{
     SubscriptBox["u", "m"], " ", "=", 
     RowBox[{"1", "-", "H", "-", 
      SubscriptBox["u", "n"], "-", 
      SubscriptBox["u", "c"]}]}], ";", 
    RowBox[{
     SubscriptBox["i", "hc"], "=", 
     RowBox[{
      RowBox[{
       RowBox[{"(", 
        RowBox[{"247.0", "/", "4744"}], ")"}], "*", "H"}], "-", 
      SubscriptBox["i", "rc"]}]}], ";", 
    RowBox[{
     SubscriptBox["i", "hm"], "=", 
     RowBox[{
      RowBox[{
       RowBox[{"(", 
        RowBox[{"429.0", "/", "4744"}], ")"}], "*", "H"}], "-", 
      SubscriptBox["i", "rm"]}]}], ";", 
    RowBox[{
     SubscriptBox["i", "rm"], "=", " ", 
     RowBox[{
      RowBox[{
       RowBox[{"(", 
        RowBox[{"431.0", "/", "4744"}], ")"}], "*", "H"}], "-", 
      SubscriptBox["i", "rn"], "-", 
      SubscriptBox["i", "rc"]}]}], ";", 
    RowBox[{"H", "=", "0.409"}], ";", 
    RowBox[{"dH", "=", 
     RowBox[{"-", "0.002"}]}], ";"}], " ", 
   RowBox[{"(*", " ", 
    RowBox[{
     RowBox[{"*", 
      RowBox[{"-", "0.003"}]}], " ", "-", " ", 
     RowBox[{"-", "0.001"}]}], " ", "*)"}], "\[IndentingNewLine]", 
   RowBox[{
    RowBox[{"\[Theta]", "=", 
     RowBox[{
      RowBox[{"(", 
       RowBox[{
        RowBox[{
         RowBox[{"(", 
          RowBox[{
           SubscriptBox["\[Lambda]", "r"], "+", 
           SubscriptBox["\[Lambda]", "w"]}], ")"}], 
         RowBox[{"(", 
          RowBox[{"1", "-", "H"}], ")"}]}], "-", 
        RowBox[{"\[Mu]", "*", "H"}], "-", "dH"}], ")"}], "/", 
      RowBox[{"(", 
       RowBox[{
        SubscriptBox["\[Rho]", "u"], "*", 
        RowBox[{"(", 
         RowBox[{
          SubscriptBox["i", "wn"], "+", 
          SubscriptBox["i", "wm"], "+", 
          SubscriptBox["i", "wc"]}], ")"}]}], ")"}]}]}], ";"}]}]}]], "Input",
 CellGroupingRules->{"GroupTogetherGrouping", 10000.},
 CellChangeTimes->{{3.8095758892967076`*^9, 3.809575894857961*^9}, {
   3.809577456061138*^9, 3.8095777188363695`*^9}, {3.809577798592332*^9, 
   3.809577800076666*^9}, {3.8095778377251415`*^9, 3.8095778402687187`*^9}, 
   3.8095779036389894`*^9, {3.809579602338623*^9, 3.8095796086800566`*^9}, 
   3.809580332553156*^9, 3.809580367304994*^9, 3.8095804666172295`*^9, 
   3.80958051053714*^9, 3.8095805787695293`*^9, 3.809580678248953*^9, {
   3.809582363765566*^9, 3.8095824009769597`*^9}, {3.8095824630509615`*^9, 
   3.8095824669848485`*^9}, 3.809582518210397*^9, 3.809582572234602*^9, {
   3.809582845979348*^9, 3.809582875955117*^9}, {3.8095845439012723`*^9, 
   3.8095845440913143`*^9}, 3.8095863601337957`*^9, 3.809588728458197*^9, 
   3.8095905985002737`*^9, {3.8095976589387074`*^9, 3.8095976796683874`*^9}, 
   3.809616757439548*^9, {3.809639260369284*^9, 3.809639417353865*^9}, {
   3.809639744575262*^9, 3.8096397709959965`*^9}, {3.809639819842781*^9, 
   3.809639968016043*^9}, {3.80970870224354*^9, 3.809708760215683*^9}, {
   3.80978773024905*^9, 3.8097877711610374`*^9}, 3.809787897057622*^9, 
   3.809787962483486*^9, 3.809788011820851*^9, {3.809788078170517*^9, 
   3.809788084186508*^9}, 3.809788160442814*^9, 3.8097882448385563`*^9, 
   3.8097882921198006`*^9, {3.809788345113698*^9, 3.8097883581926165`*^9}},
 Background->RGBColor[0.94, 0.88, 0.94],
 ExpressionUUID -> "e81bfd18-965f-4325-9f9b-4619fc082317"],

Cell[BoxData[
 RowBox[{
  RowBox[{"(*", 
   RowBox[{"rhs", "=", 
    RowBox[{
    "right", " ", "hand", " ", "side", " ", "of", " ", "the", " ", 
     "epidemiological", " ", "model", " ", "with", " ", "such", " ", 
     "information"}]}], "*)"}], "\[IndentingNewLine]", "rhs"}]], "Input",
 CellGroupingRules->{"GroupTogetherGrouping", 10000.},
 CellChangeTimes->{{3.7565380791636095`*^9, 3.7565381154228735`*^9}, {
   3.7565381468251314`*^9, 3.756538166087946*^9}, {3.7565393434731474`*^9, 
   3.756539363148638*^9}, {3.8089165763710833`*^9, 3.808916585815108*^9}, {
   3.8089193377823358`*^9, 3.808919363107774*^9}, {3.8089823784311485`*^9, 
   3.8089823984954605`*^9}, {3.808986582615017*^9, 3.8089865875720816`*^9}, {
   3.8089868037775726`*^9, 3.808986839234177*^9}, {3.8089868838997965`*^9, 
   3.808986885882213*^9}, 3.809006148147251*^9, {3.809575944391119*^9, 
   3.8095759763544707`*^9}, 3.809597679669388*^9, {3.8096394354799924`*^9, 
   3.8096394457618804`*^9}},
 ExpressionUUID -> "b1a6e145-55ff-445e-ace2-219676746d9c"],

Cell[BoxData[
 RowBox[{"{", 
  RowBox[{
   RowBox[{"0.013`", "\[VeryThinSpace]", "-", 
    RowBox[{"0.02189`", " ", 
     SubscriptBox["u", "n"]}], "-", 
    RowBox[{
     SubscriptBox["u", "n"], " ", 
     RowBox[{"(", 
      RowBox[{
       SubscriptBox["\[Lambda]", "r"], "+", 
       SubscriptBox["\[Lambda]", "w"]}], ")"}]}]}], ",", 
   RowBox[{
    RowBox[{
     SubscriptBox["u", "n"], " ", 
     SubscriptBox["\[Lambda]", "w"]}], "-", 
    RowBox[{"0.2062242833052276`", " ", 
     RowBox[{"(", 
      RowBox[{"0.0219055`", "\[VeryThinSpace]", "+", 
       SubscriptBox["\[Lambda]", "r"], "+", 
       RowBox[{"3.2096824373754695`", " ", 
        RowBox[{"(", 
         RowBox[{
          RowBox[{"-", "0.0033169999999999996`"}], "+", 
          RowBox[{"0.591`", " ", 
           RowBox[{"(", 
            RowBox[{
             SubscriptBox["\[Lambda]", "r"], "+", 
             SubscriptBox["\[Lambda]", "w"]}], ")"}]}]}], ")"}]}]}], 
      ")"}]}]}], ",", 
   RowBox[{
    RowBox[{
     SubscriptBox["u", "n"], " ", 
     SubscriptBox["\[Lambda]", "r"]}], "-", 
    RowBox[{"0.004483136593591904`", " ", 
     RowBox[{"(", 
      RowBox[{"0.02189`", "\[VeryThinSpace]", "+", 
       SubscriptBox["\[Lambda]", "w"], "+", 
       RowBox[{"3.2096824373754695`", " ", 
        RowBox[{"(", 
         RowBox[{
          RowBox[{"-", "0.0033169999999999996`"}], "+", 
          RowBox[{"0.591`", " ", 
           RowBox[{"(", 
            RowBox[{
             SubscriptBox["\[Lambda]", "r"], "+", 
             SubscriptBox["\[Lambda]", "w"]}], ")"}]}]}], ")"}]}]}], 
      ")"}]}]}], ",", 
   RowBox[{"3.196476391231028`*^-6", "+", 
    RowBox[{"0.2062242833052276`", " ", 
     SubscriptBox["\[Lambda]", "r"]}], "+", 
    RowBox[{"0.004483136593591904`", " ", 
     SubscriptBox["\[Lambda]", "w"]}], "-", 
    RowBox[{"0.0075868465430016865`", " ", 
     RowBox[{"(", 
      RowBox[{"0.02189`", "\[VeryThinSpace]", "+", 
       RowBox[{"3.2096824373754695`", " ", 
        RowBox[{"(", 
         RowBox[{
          RowBox[{"-", "0.0033169999999999996`"}], "+", 
          RowBox[{"0.591`", " ", 
           RowBox[{"(", 
            RowBox[{
             SubscriptBox["\[Lambda]", "r"], "+", 
             SubscriptBox["\[Lambda]", "w"]}], ")"}]}]}], ")"}]}]}], 
      ")"}]}]}], ",", 
   RowBox[{
    RowBox[{
     RowBox[{"-", "0.013`"}], " ", 
     RowBox[{"(", 
      RowBox[{"0.591`", "\[VeryThinSpace]", "-", 
       SubscriptBox["u", "c"], "-", 
       SubscriptBox["u", "n"]}], ")"}]}], "+", 
    RowBox[{"0.00889`", " ", 
     SubscriptBox["u", "n"]}], "-", 
    RowBox[{
     RowBox[{"(", 
      RowBox[{"0.591`", "\[VeryThinSpace]", "-", 
       SubscriptBox["u", "c"], "-", 
       SubscriptBox["u", "n"]}], ")"}], " ", 
     RowBox[{"(", 
      RowBox[{
       SubscriptBox["\[Lambda]", "r"], "+", 
       SubscriptBox["\[Lambda]", "w"]}], ")"}]}]}], ",", 
   RowBox[{"0.0015968338082462054`", "\[VeryThinSpace]", "+", 
    RowBox[{
     RowBox[{"(", 
      RowBox[{"0.591`", "\[VeryThinSpace]", "-", 
       SubscriptBox["u", "c"], "-", 
       SubscriptBox["u", "n"]}], ")"}], " ", 
     SubscriptBox["\[Lambda]", "w"]}], "-", 
    RowBox[{"0.11225084317032039`", " ", 
     RowBox[{"(", 
      RowBox[{"0.0130155`", "\[VeryThinSpace]", "+", 
       SubscriptBox["\[Lambda]", "r"], "+", 
       RowBox[{"3.2096824373754695`", " ", 
        RowBox[{"(", 
         RowBox[{
          RowBox[{"-", "0.0033169999999999996`"}], "+", 
          RowBox[{"0.591`", " ", 
           RowBox[{"(", 
            RowBox[{
             SubscriptBox["\[Lambda]", "r"], "+", 
             SubscriptBox["\[Lambda]", "w"]}], ")"}]}]}], ")"}]}]}], 
      ")"}]}]}], ",", 
   RowBox[{"0.00003985508431703203`", "\[VeryThinSpace]", "+", 
    RowBox[{
     RowBox[{"(", 
      RowBox[{"0.591`", "\[VeryThinSpace]", "-", 
       SubscriptBox["u", "c"], "-", 
       SubscriptBox["u", "n"]}], ")"}], " ", 
     SubscriptBox["\[Lambda]", "r"]}], "-", 
    RowBox[{
     RowBox[{"(", 
      RowBox[{"0.032675168634064077`", "\[VeryThinSpace]", "-", 
       SubscriptBox["i", "rc"]}], ")"}], " ", 
     RowBox[{"(", 
      RowBox[{"0.013`", "\[VeryThinSpace]", "+", 
       SubscriptBox["\[Lambda]", "w"], "+", 
       RowBox[{"3.2096824373754695`", " ", 
        RowBox[{"(", 
         RowBox[{
          RowBox[{"-", "0.0033169999999999996`"}], "+", 
          RowBox[{"0.591`", " ", 
           RowBox[{"(", 
            RowBox[{
             SubscriptBox["\[Lambda]", "r"], "+", 
             SubscriptBox["\[Lambda]", "w"]}], ")"}]}]}], ")"}]}]}], 
      ")"}]}]}], ",", 
   RowBox[{"0.000305687024173693`", "\[VeryThinSpace]", "+", 
    RowBox[{"0.11225084317032039`", " ", 
     SubscriptBox["\[Lambda]", "r"]}], "+", 
    RowBox[{
     RowBox[{"(", 
      RowBox[{"0.032675168634064077`", "\[VeryThinSpace]", "-", 
       SubscriptBox["i", "rc"]}], ")"}], " ", 
     SubscriptBox["\[Lambda]", "w"]}], "-", 
    RowBox[{
     RowBox[{"(", 
      RowBox[{"0.004310708263069139`", "\[VeryThinSpace]", "+", 
       SubscriptBox["i", "rc"]}], ")"}], " ", 
     RowBox[{"(", 
      RowBox[{"0.013`", "\[VeryThinSpace]", "+", 
       RowBox[{"3.2096824373754695`", " ", 
        RowBox[{"(", 
         RowBox[{
          RowBox[{"-", "0.0033169999999999996`"}], "+", 
          RowBox[{"0.591`", " ", 
           RowBox[{"(", 
            RowBox[{
             SubscriptBox["\[Lambda]", "r"], "+", 
             SubscriptBox["\[Lambda]", "w"]}], ")"}]}]}], ")"}]}]}], 
      ")"}]}]}], ",", 
   RowBox[{
    RowBox[{
     SubscriptBox["u", "c"], " ", 
     RowBox[{"(", 
      RowBox[{
       RowBox[{"-", "0.013`"}], "-", 
       SubscriptBox["\[Lambda]", "r"], "-", 
       SubscriptBox["\[Lambda]", "w"]}], ")"}]}], "+", 
    RowBox[{"1.`", " ", 
     RowBox[{"(", 
      RowBox[{
       RowBox[{"-", "0.0033169999999999996`"}], "+", 
       RowBox[{"0.591`", " ", 
        RowBox[{"(", 
         RowBox[{
          SubscriptBox["\[Lambda]", "r"], "+", 
          SubscriptBox["\[Lambda]", "w"]}], ")"}]}]}], ")"}]}]}], ",", 
   RowBox[{
    RowBox[{
     SubscriptBox["u", "c"], " ", 
     SubscriptBox["\[Lambda]", "w"]}], "+", 
    RowBox[{"0.04228260869565217`", " ", 
     RowBox[{"(", 
      RowBox[{
       RowBox[{"-", "0.0033169999999999996`"}], "+", 
       RowBox[{"0.591`", " ", 
        RowBox[{"(", 
         RowBox[{
          SubscriptBox["\[Lambda]", "r"], "+", 
          SubscriptBox["\[Lambda]", "w"]}], ")"}]}]}], ")"}]}], "-", 
    RowBox[{"0.020174114671163573`", " ", 
     RowBox[{"(", 
      RowBox[{"0.01416231`", "\[VeryThinSpace]", "+", 
       SubscriptBox["\[Lambda]", "r"], "+", 
       RowBox[{"3.2096824373754695`", " ", 
        RowBox[{"(", 
         RowBox[{
          RowBox[{"-", "0.0033169999999999996`"}], "+", 
          RowBox[{"0.591`", " ", 
           RowBox[{"(", 
            RowBox[{
             SubscriptBox["\[Lambda]", "r"], "+", 
             SubscriptBox["\[Lambda]", "w"]}], ")"}]}]}], ")"}]}]}], 
      ")"}]}]}], ",", 
   RowBox[{
    RowBox[{
     SubscriptBox["u", "c"], " ", 
     SubscriptBox["\[Lambda]", "r"]}], "+", 
    RowBox[{"0.25141453776675815`", " ", 
     RowBox[{"(", 
      RowBox[{
       RowBox[{"-", "0.0033169999999999996`"}], "+", 
       RowBox[{"0.591`", " ", 
        RowBox[{"(", 
         RowBox[{
          SubscriptBox["\[Lambda]", "r"], "+", 
          SubscriptBox["\[Lambda]", "w"]}], ")"}]}]}], ")"}]}], "-", 
    RowBox[{
     SubscriptBox["i", "rc"], " ", 
     RowBox[{"(", 
      RowBox[{"0.013`", "\[VeryThinSpace]", "+", 
       SubscriptBox["\[Lambda]", "w"], "+", 
       RowBox[{"3.2096824373754695`", " ", 
        RowBox[{"(", 
         RowBox[{
          RowBox[{"-", "0.0033169999999999996`"}], "+", 
          RowBox[{"0.591`", " ", 
           RowBox[{"(", 
            RowBox[{
             SubscriptBox["\[Lambda]", "r"], "+", 
             SubscriptBox["\[Lambda]", "w"]}], ")"}]}]}], ")"}]}]}], 
      ")"}]}]}], ",", 
   RowBox[{"0.000023448575223440135`", "\[VeryThinSpace]", "+", 
    RowBox[{"0.020174114671163573`", " ", 
     SubscriptBox["\[Lambda]", "r"]}], "+", 
    RowBox[{
     SubscriptBox["i", "rc"], " ", 
     SubscriptBox["\[Lambda]", "w"]}], "+", 
    RowBox[{"0.019062970424156556`", " ", 
     RowBox[{"(", 
      RowBox[{
       RowBox[{"-", "0.0033169999999999996`"}], "+", 
       RowBox[{"0.591`", " ", 
        RowBox[{"(", 
         RowBox[{
          SubscriptBox["\[Lambda]", "r"], "+", 
          SubscriptBox["\[Lambda]", "w"]}], ")"}]}]}], ")"}]}], "-", 
    RowBox[{
     RowBox[{"(", 
      RowBox[{"0.021294898819561547`", "\[VeryThinSpace]", "-", 
       SubscriptBox["i", "rc"]}], ")"}], " ", 
     RowBox[{"(", 
      RowBox[{"0.013`", "\[VeryThinSpace]", "+", 
       RowBox[{"3.2096824373754695`", " ", 
        RowBox[{"(", 
         RowBox[{
          RowBox[{"-", "0.0033169999999999996`"}], "+", 
          RowBox[{"0.591`", " ", 
           RowBox[{"(", 
            RowBox[{
             SubscriptBox["\[Lambda]", "r"], "+", 
             SubscriptBox["\[Lambda]", "w"]}], ")"}]}]}], ")"}]}]}], 
      ")"}]}]}]}], "}"}]], "Output",
 CellGroupingRules->{"GroupTogetherGrouping", 10000.},
 CellChangeTimes->{
  3.809575913552169*^9, {3.809575961080015*^9, 3.8095759857455754`*^9}, {
   3.8095774796674566`*^9, 3.8095775279543424`*^9}, {3.8095776869011526`*^9, 
   3.80957772212711*^9}, 3.8095778055698996`*^9, 3.8095778461140213`*^9, {
   3.8095778934126816`*^9, 3.8095779066576567`*^9}, 3.8095781020282393`*^9, 
   3.8095782744951015`*^9, 3.8095784791092105`*^9, 3.809578811327059*^9, 
   3.809578844523559*^9, 3.80957889193624*^9, 3.80957915731513*^9, 
   3.809579506320967*^9, 3.8095796173880167`*^9, 3.8095801522544794`*^9, 
   3.8095802164239745`*^9, 3.8095803413021317`*^9, {3.8095803752517858`*^9, 
   3.80958040009921*^9}, 3.80958047905803*^9, 3.8095805230959697`*^9, 
   3.809580587561498*^9, {3.809580681428665*^9, 3.809580698025401*^9}, 
   3.809582414195928*^9, 3.809582476614019*^9, {3.809582523293541*^9, 
   3.809582539699255*^9}, 3.8095825826989594`*^9, {3.8095828262528763`*^9, 
   3.809582855038393*^9}, 3.8095828865194874`*^9, 3.8095845555108852`*^9, 
   3.8095863698299932`*^9, 3.8095887376532607`*^9, 3.8095905517119293`*^9, 
   3.809597679669388*^9, 3.809597732157235*^9, 3.8095985054915657`*^9, 
   3.8096011104132195`*^9, 3.8096396686798964`*^9, 3.8096399960333834`*^9, 
   3.809640323948393*^9, 3.8096452825886316`*^9, 3.8096455146215267`*^9, 
   3.809645663652792*^9, 3.8096463793417234`*^9, 3.8096466684461174`*^9, 
   3.809647114674411*^9, 3.8096475618388367`*^9, 3.8096476092495365`*^9, 
   3.8097087959833975`*^9, 3.8097804860855794`*^9, 3.809787107272108*^9, {
   3.8097871707807226`*^9, 3.809787190236678*^9}, {3.8097872259533157`*^9, 
   3.809787252224741*^9}, 3.8097872832016244`*^9, 3.8097877788659773`*^9, 
   3.8097879079645305`*^9, 3.809787972249677*^9, 3.8097880217608457`*^9, 
   3.809788095907627*^9, 3.809788169662099*^9, 3.8097882562113485`*^9, 
   3.8097883015891*^9, 3.8097884378361564`*^9, 3.81556966086495*^9, 
   3.8155705423006315`*^9, 3.8174264355074897`*^9, 3.8174265530503244`*^9, 
   3.8174268425695624`*^9, 3.8174318977741437`*^9, 3.817437001999689*^9, {
   3.817437216661252*^9, 3.817437232476268*^9}, 3.817437475062114*^9, 
   3.817437893577455*^9, 3.81743799840009*^9, 3.8174380323647504`*^9, 
   3.8174380880495167`*^9, 3.81743845101385*^9, 3.817438977988641*^9, 
   3.8174409690767207`*^9, 3.817441165209341*^9, 3.817441244807178*^9, {
   3.817441290567355*^9, 3.817441301724294*^9}, 3.8174414768687325`*^9, 
   3.817441846570348*^9, 3.817441963354992*^9, 3.817441999654112*^9, 
   3.8174420308093204`*^9, {3.8174422161034255`*^9, 3.8174422349327173`*^9}, 
   3.817442274577106*^9, 3.8174423662285047`*^9, 3.817446364001011*^9},
 ExpressionUUID -> "0f958034-71da-46ba-b5ea-30339bc5f138"],

Cell[BoxData[
 RowBox[{
  RowBox[{"(*", 
   RowBox[{"rel", "=", 
    RowBox[{"relative", " ", "variations", " ", "of", " ", "variables"}]}], 
   "*)"}], "\[IndentingNewLine]", 
  RowBox[{"rel", "=", 
   RowBox[{"rhs", "/", "vars"}]}]}]], "Input",
 CellGroupingRules->{"GroupTogetherGrouping", 10000.},
 CellChangeTimes->{
  3.809597679669388*^9, {3.8096394634348536`*^9, 3.80963948367776*^9}},
 ExpressionUUID -> "2c414359-f0a8-498c-88a7-f10015da1b77"],

Cell[BoxData[
 RowBox[{"{", 
  RowBox[{
   FractionBox[
    RowBox[{"0.013`", "\[VeryThinSpace]", "-", 
     RowBox[{"0.02189`", " ", 
      SubscriptBox["u", "n"]}], "-", 
     RowBox[{
      SubscriptBox["u", "n"], " ", 
      RowBox[{"(", 
       RowBox[{
        SubscriptBox["\[Lambda]", "r"], "+", 
        SubscriptBox["\[Lambda]", "w"]}], ")"}]}]}], 
    SubscriptBox["u", "n"]], ",", 
   RowBox[{"4.849089466927248`", " ", 
    RowBox[{"(", 
     RowBox[{
      RowBox[{
       SubscriptBox["u", "n"], " ", 
       SubscriptBox["\[Lambda]", "w"]}], "-", 
      RowBox[{"0.2062242833052276`", " ", 
       RowBox[{"(", 
        RowBox[{"0.0219055`", "\[VeryThinSpace]", "+", 
         SubscriptBox["\[Lambda]", "r"], "+", 
         RowBox[{"3.2096824373754695`", " ", 
          RowBox[{"(", 
           RowBox[{
            RowBox[{"-", "0.0033169999999999996`"}], "+", 
            RowBox[{"0.591`", " ", 
             RowBox[{"(", 
              RowBox[{
               SubscriptBox["\[Lambda]", "r"], "+", 
               SubscriptBox["\[Lambda]", "w"]}], ")"}]}]}], ")"}]}]}], 
        ")"}]}]}], ")"}]}], ",", 
   RowBox[{"223.05811547865343`", " ", 
    RowBox[{"(", 
     RowBox[{
      RowBox[{
       SubscriptBox["u", "n"], " ", 
       SubscriptBox["\[Lambda]", "r"]}], "-", 
      RowBox[{"0.004483136593591904`", " ", 
       RowBox[{"(", 
        RowBox[{"0.02189`", "\[VeryThinSpace]", "+", 
         SubscriptBox["\[Lambda]", "w"], "+", 
         RowBox[{"3.2096824373754695`", " ", 
          RowBox[{"(", 
           RowBox[{
            RowBox[{"-", "0.0033169999999999996`"}], "+", 
            RowBox[{"0.591`", " ", 
             RowBox[{"(", 
              RowBox[{
               SubscriptBox["\[Lambda]", "r"], "+", 
               SubscriptBox["\[Lambda]", "w"]}], ")"}]}]}], ")"}]}]}], 
        ")"}]}]}], ")"}]}], ",", 
   RowBox[{"131.8070682373861`", " ", 
    RowBox[{"(", 
     RowBox[{"3.196476391231028`*^-6", "+", 
      RowBox[{"0.2062242833052276`", " ", 
       SubscriptBox["\[Lambda]", "r"]}], "+", 
      RowBox[{"0.004483136593591904`", " ", 
       SubscriptBox["\[Lambda]", "w"]}], "-", 
      RowBox[{"0.0075868465430016865`", " ", 
       RowBox[{"(", 
        RowBox[{"0.02189`", "\[VeryThinSpace]", "+", 
         RowBox[{"3.2096824373754695`", " ", 
          RowBox[{"(", 
           RowBox[{
            RowBox[{"-", "0.0033169999999999996`"}], "+", 
            RowBox[{"0.591`", " ", 
             RowBox[{"(", 
              RowBox[{
               SubscriptBox["\[Lambda]", "r"], "+", 
               SubscriptBox["\[Lambda]", "w"]}], ")"}]}]}], ")"}]}]}], 
        ")"}]}]}], ")"}]}], ",", 
   RowBox[{
    RowBox[{"(", 
     RowBox[{
      RowBox[{
       RowBox[{"-", "0.013`"}], " ", 
       RowBox[{"(", 
        RowBox[{"0.591`", "\[VeryThinSpace]", "-", 
         SubscriptBox["u", "c"], "-", 
         SubscriptBox["u", "n"]}], ")"}]}], "+", 
      RowBox[{"0.00889`", " ", 
       SubscriptBox["u", "n"]}], "-", 
      RowBox[{
       RowBox[{"(", 
        RowBox[{"0.591`", "\[VeryThinSpace]", "-", 
         SubscriptBox["u", "c"], "-", 
         SubscriptBox["u", "n"]}], ")"}], " ", 
       RowBox[{"(", 
        RowBox[{
         SubscriptBox["\[Lambda]", "r"], "+", 
         SubscriptBox["\[Lambda]", "w"]}], ")"}]}]}], ")"}], "/", 
    RowBox[{"(", 
     RowBox[{"0.591`", "\[VeryThinSpace]", "-", 
      SubscriptBox["u", "c"], "-", 
      SubscriptBox["u", "n"]}], ")"}]}], ",", 
   RowBox[{"8.90861905137479`", " ", 
    RowBox[{"(", 
     RowBox[{"0.0015968338082462054`", "\[VeryThinSpace]", "+", 
      RowBox[{
       RowBox[{"(", 
        RowBox[{"0.591`", "\[VeryThinSpace]", "-", 
         SubscriptBox["u", "c"], "-", 
         SubscriptBox["u", "n"]}], ")"}], " ", 
       SubscriptBox["\[Lambda]", "w"]}], "-", 
      RowBox[{"0.11225084317032039`", " ", 
       RowBox[{"(", 
        RowBox[{"0.0130155`", "\[VeryThinSpace]", "+", 
         SubscriptBox["\[Lambda]", "r"], "+", 
         RowBox[{"3.2096824373754695`", " ", 
          RowBox[{"(", 
           RowBox[{
            RowBox[{"-", "0.0033169999999999996`"}], "+", 
            RowBox[{"0.591`", " ", 
             RowBox[{"(", 
              RowBox[{
               SubscriptBox["\[Lambda]", "r"], "+", 
               SubscriptBox["\[Lambda]", "w"]}], ")"}]}]}], ")"}]}]}], 
        ")"}]}]}], ")"}]}], ",", 
   RowBox[{
    RowBox[{"(", 
     RowBox[{"0.00003985508431703203`", "\[VeryThinSpace]", "+", 
      RowBox[{
       RowBox[{"(", 
        RowBox[{"0.591`", "\[VeryThinSpace]", "-", 
         SubscriptBox["u", "c"], "-", 
         SubscriptBox["u", "n"]}], ")"}], " ", 
       SubscriptBox["\[Lambda]", "r"]}], "-", 
      RowBox[{
       RowBox[{"(", 
        RowBox[{"0.032675168634064077`", "\[VeryThinSpace]", "-", 
         SubscriptBox["i", "rc"]}], ")"}], " ", 
       RowBox[{"(", 
        RowBox[{"0.013`", "\[VeryThinSpace]", "+", 
         SubscriptBox["\[Lambda]", "w"], "+", 
         RowBox[{"3.2096824373754695`", " ", 
          RowBox[{"(", 
           RowBox[{
            RowBox[{"-", "0.0033169999999999996`"}], "+", 
            RowBox[{"0.591`", " ", 
             RowBox[{"(", 
              RowBox[{
               SubscriptBox["\[Lambda]", "r"], "+", 
               SubscriptBox["\[Lambda]", "w"]}], ")"}]}]}], ")"}]}]}], 
        ")"}]}]}], ")"}], "/", 
    RowBox[{"(", 
     RowBox[{"0.032675168634064077`", "\[VeryThinSpace]", "-", 
      SubscriptBox["i", "rc"]}], ")"}]}], ",", 
   RowBox[{
    RowBox[{"(", 
     RowBox[{"0.000305687024173693`", "\[VeryThinSpace]", "+", 
      RowBox[{"0.11225084317032039`", " ", 
       SubscriptBox["\[Lambda]", "r"]}], "+", 
      RowBox[{
       RowBox[{"(", 
        RowBox[{"0.032675168634064077`", "\[VeryThinSpace]", "-", 
         SubscriptBox["i", "rc"]}], ")"}], " ", 
       SubscriptBox["\[Lambda]", "w"]}], "-", 
      RowBox[{
       RowBox[{"(", 
        RowBox[{"0.004310708263069139`", "\[VeryThinSpace]", "+", 
         SubscriptBox["i", "rc"]}], ")"}], " ", 
       RowBox[{"(", 
        RowBox[{"0.013`", "\[VeryThinSpace]", "+", 
         RowBox[{"3.2096824373754695`", " ", 
          RowBox[{"(", 
           RowBox[{
            RowBox[{"-", "0.0033169999999999996`"}], "+", 
            RowBox[{"0.591`", " ", 
             RowBox[{"(", 
              RowBox[{
               SubscriptBox["\[Lambda]", "r"], "+", 
               SubscriptBox["\[Lambda]", "w"]}], ")"}]}]}], ")"}]}]}], 
        ")"}]}]}], ")"}], "/", 
    RowBox[{"(", 
     RowBox[{"0.004310708263069139`", "\[VeryThinSpace]", "+", 
      SubscriptBox["i", "rc"]}], ")"}]}], ",", 
   RowBox[{
    FractionBox["1", 
     SubscriptBox["u", "c"]], 
    RowBox[{"(", 
     RowBox[{
      RowBox[{
       SubscriptBox["u", "c"], " ", 
       RowBox[{"(", 
        RowBox[{
         RowBox[{"-", "0.013`"}], "-", 
         SubscriptBox["\[Lambda]", "r"], "-", 
         SubscriptBox["\[Lambda]", "w"]}], ")"}]}], "+", 
      RowBox[{"1.`", " ", 
       RowBox[{"(", 
        RowBox[{
         RowBox[{"-", "0.0033169999999999996`"}], "+", 
         RowBox[{"0.591`", " ", 
          RowBox[{"(", 
           RowBox[{
            SubscriptBox["\[Lambda]", "r"], "+", 
            SubscriptBox["\[Lambda]", "w"]}], ")"}]}]}], ")"}]}]}], ")"}]}], 
   ",", 
   RowBox[{"49.56847010636742`", " ", 
    RowBox[{"(", 
     RowBox[{
      RowBox[{
       SubscriptBox["u", "c"], " ", 
       SubscriptBox["\[Lambda]", "w"]}], "+", 
      RowBox[{"0.04228260869565217`", " ", 
       RowBox[{"(", 
        RowBox[{
         RowBox[{"-", "0.0033169999999999996`"}], "+", 
         RowBox[{"0.591`", " ", 
          RowBox[{"(", 
           RowBox[{
            SubscriptBox["\[Lambda]", "r"], "+", 
            SubscriptBox["\[Lambda]", "w"]}], ")"}]}]}], ")"}]}], "-", 
      RowBox[{"0.020174114671163573`", " ", 
       RowBox[{"(", 
        RowBox[{"0.01416231`", "\[VeryThinSpace]", "+", 
         SubscriptBox["\[Lambda]", "r"], "+", 
         RowBox[{"3.2096824373754695`", " ", 
          RowBox[{"(", 
           RowBox[{
            RowBox[{"-", "0.0033169999999999996`"}], "+", 
            RowBox[{"0.591`", " ", 
             RowBox[{"(", 
              RowBox[{
               SubscriptBox["\[Lambda]", "r"], "+", 
               SubscriptBox["\[Lambda]", "w"]}], ")"}]}]}], ")"}]}]}], 
        ")"}]}]}], ")"}]}], ",", 
   RowBox[{
    FractionBox["1", 
     SubscriptBox["i", "rc"]], 
    RowBox[{"(", 
     RowBox[{
      RowBox[{
       SubscriptBox["u", "c"], " ", 
       SubscriptBox["\[Lambda]", "r"]}], "+", 
      RowBox[{"0.25141453776675815`", " ", 
       RowBox[{"(", 
        RowBox[{
         RowBox[{"-", "0.0033169999999999996`"}], "+", 
         RowBox[{"0.591`", " ", 
          RowBox[{"(", 
           RowBox[{
            SubscriptBox["\[Lambda]", "r"], "+", 
            SubscriptBox["\[Lambda]", "w"]}], ")"}]}]}], ")"}]}], "-", 
      RowBox[{
       SubscriptBox["i", "rc"], " ", 
       RowBox[{"(", 
        RowBox[{"0.013`", "\[VeryThinSpace]", "+", 
         SubscriptBox["\[Lambda]", "w"], "+", 
         RowBox[{"3.2096824373754695`", " ", 
          RowBox[{"(", 
           RowBox[{
            RowBox[{"-", "0.0033169999999999996`"}], "+", 
            RowBox[{"0.591`", " ", 
             RowBox[{"(", 
              RowBox[{
               SubscriptBox["\[Lambda]", "r"], "+", 
               SubscriptBox["\[Lambda]", "w"]}], ")"}]}]}], ")"}]}]}], 
        ")"}]}]}], ")"}]}], ",", 
   RowBox[{
    FractionBox["1", 
     RowBox[{"0.021294898819561547`", "\[VeryThinSpace]", "-", 
      SubscriptBox["i", "rc"]}]], 
    RowBox[{"(", 
     RowBox[{"0.000023448575223440135`", "\[VeryThinSpace]", "+", 
      RowBox[{"0.020174114671163573`", " ", 
       SubscriptBox["\[Lambda]", "r"]}], "+", 
      RowBox[{
       SubscriptBox["i", "rc"], " ", 
       SubscriptBox["\[Lambda]", "w"]}], "+", 
      RowBox[{"0.019062970424156556`", " ", 
       RowBox[{"(", 
        RowBox[{
         RowBox[{"-", "0.0033169999999999996`"}], "+", 
         RowBox[{"0.591`", " ", 
          RowBox[{"(", 
           RowBox[{
            SubscriptBox["\[Lambda]", "r"], "+", 
            SubscriptBox["\[Lambda]", "w"]}], ")"}]}]}], ")"}]}], "-", 
      RowBox[{
       RowBox[{"(", 
        RowBox[{"0.021294898819561547`", "\[VeryThinSpace]", "-", 
         SubscriptBox["i", "rc"]}], ")"}], " ", 
       RowBox[{"(", 
        RowBox[{"0.013`", "\[VeryThinSpace]", "+", 
         RowBox[{"3.2096824373754695`", " ", 
          RowBox[{"(", 
           RowBox[{
            RowBox[{"-", "0.0033169999999999996`"}], "+", 
            RowBox[{"0.591`", " ", 
             RowBox[{"(", 
              RowBox[{
               SubscriptBox["\[Lambda]", "r"], "+", 
               SubscriptBox["\[Lambda]", "w"]}], ")"}]}]}], ")"}]}]}], 
        ")"}]}]}], ")"}]}]}], "}"}]], "Output",
 CellGroupingRules->{"GroupTogetherGrouping", 10000.},
 CellChangeTimes->{{3.809577873979296*^9, 3.8095779144344177`*^9}, 
   3.8095781020582333`*^9, 3.8095782745271087`*^9, 3.809578479142218*^9, 
   3.809578811356056*^9, 3.8095788445545664`*^9, 3.809578891969247*^9, 
   3.809579157346122*^9, 3.809579506353975*^9, 3.8095796174200125`*^9, 
   3.8095801522884874`*^9, 3.8095802164589806`*^9, 3.809580341334134*^9, {
   3.8095803752848043`*^9, 3.8095804001322308`*^9}, 3.8095804790920377`*^9, 
   3.8095805231289663`*^9, 3.8095805875945053`*^9, {3.809580681459672*^9, 
   3.8095806980584087`*^9}, 3.809582414230949*^9, 3.8095824773341713`*^9, {
   3.8095825233305492`*^9, 3.809582540462433*^9}, 3.8095825834281282`*^9, {
   3.809582826985041*^9, 3.8095828550734005`*^9}, 3.809582887241908*^9, 
   3.8095845562390547`*^9, 3.809586369860989*^9, 3.809588737689268*^9, 
   3.8095905517567406`*^9, 3.809597679669388*^9, 3.8095977321882424`*^9, 
   3.809598505530574*^9, 3.809601111195397*^9, 3.809639668695523*^9, 
   3.8096399960490093`*^9, 3.8096403239640193`*^9, 3.8096452826198835`*^9, 
   3.8096455146527786`*^9, 3.809645663684045*^9, 3.8096463793729753`*^9, 
   3.8096466684749804`*^9, 3.8096471146900373`*^9, 3.8096475618857145`*^9, 
   3.8096476092807884`*^9, 3.809708798483545*^9, 3.8097804861168313`*^9, 
   3.809787107287734*^9, {3.8097871708119745`*^9, 3.809787190267929*^9}, {
   3.8097872259689393`*^9, 3.8097872522403665`*^9}, 3.80978728321725*^9, 
   3.809787778897234*^9, 3.8097879079957824`*^9, 3.8097879722653027`*^9, 
   3.809788021776471*^9, 3.809788095923251*^9, 3.809788169677724*^9, 
   3.8097882562269735`*^9, 3.809788301604725*^9, 3.809788437851782*^9, 
   3.8155696608989673`*^9, 3.8155705423296385`*^9, 3.8174264355231223`*^9, 
   3.8174265530659504`*^9, 3.817426842585188*^9, 3.817431897805396*^9, 
   3.817437002015315*^9, {3.817437216676878*^9, 3.8174372325075207`*^9}, 
   3.8174374750777407`*^9, 3.8174378936087074`*^9, 3.817437998415716*^9, 
   3.817438032380376*^9, 3.8174380880651436`*^9, 3.817438451029476*^9, 
   3.8174389780198936`*^9, 3.8174409691079707`*^9, 3.8174411652405934`*^9, 
   3.8174412448384304`*^9, {3.817441290582981*^9, 3.8174413017555475`*^9}, 
   3.8174414768843584`*^9, 3.8174418466015997`*^9, 3.8174419633862424`*^9, 
   3.8174419996697454`*^9, 3.817442030840573*^9, {3.817442216119054*^9, 
   3.8174422349639697`*^9}, 3.817442274592732*^9, 3.8174423662597585`*^9, 
   3.8174463640322623`*^9},
 ExpressionUUID -> "089f939f-ef78-43ce-b092-cb397f965f31"],

Cell[BoxData[
 RowBox[{
  RowBox[{"(*", 
   RowBox[{"sums", " ", "of", " ", "squares"}], "*)"}], "\[IndentingNewLine]", 
  RowBox[{"W", "=", 
   RowBox[{"Total", "[", 
    RowBox[{"rel", "^", "2"}], "]"}]}]}]], "Input",
 CellGroupingRules->{"GroupTogetherGrouping", 10000.},
 CellChangeTimes->{{3.809577932628525*^9, 3.809577933163632*^9}, 
   3.809597679669388*^9, {3.8096394930689683`*^9, 3.8096395090855665`*^9}},
 Background->RGBColor[1, 0.925, 0.925],
 ExpressionUUID -> "a4c96254-a887-4b98-917f-626b710e687d"],

Cell[BoxData[
 RowBox[{
  RowBox[{
   SuperscriptBox[
    RowBox[{"(", 
     RowBox[{
      RowBox[{
       RowBox[{"-", "0.013`"}], " ", 
       RowBox[{"(", 
        RowBox[{"0.591`", "\[VeryThinSpace]", "-", 
         SubscriptBox["u", "c"], "-", 
         SubscriptBox["u", "n"]}], ")"}]}], "+", 
      RowBox[{"0.00889`", " ", 
       SubscriptBox["u", "n"]}], "-", 
      RowBox[{
       RowBox[{"(", 
        RowBox[{"0.591`", "\[VeryThinSpace]", "-", 
         SubscriptBox["u", "c"], "-", 
         SubscriptBox["u", "n"]}], ")"}], " ", 
       RowBox[{"(", 
        RowBox[{
         SubscriptBox["\[Lambda]", "r"], "+", 
         SubscriptBox["\[Lambda]", "w"]}], ")"}]}]}], ")"}], "2"], "/", 
   SuperscriptBox[
    RowBox[{"(", 
     RowBox[{"0.591`", "\[VeryThinSpace]", "-", 
      SubscriptBox["u", "c"], "-", 
      SubscriptBox["u", "n"]}], ")"}], "2"]}], "+", 
  FractionBox[
   SuperscriptBox[
    RowBox[{"(", 
     RowBox[{"0.013`", "\[VeryThinSpace]", "-", 
      RowBox[{"0.02189`", " ", 
       SubscriptBox["u", "n"]}], "-", 
      RowBox[{
       SubscriptBox["u", "n"], " ", 
       RowBox[{"(", 
        RowBox[{
         SubscriptBox["\[Lambda]", "r"], "+", 
         SubscriptBox["\[Lambda]", "w"]}], ")"}]}]}], ")"}], "2"], 
   SubsuperscriptBox["u", "n", "2"]], "+", 
  RowBox[{
   FractionBox["1", 
    SubsuperscriptBox["u", "c", "2"]], 
   SuperscriptBox[
    RowBox[{"(", 
     RowBox[{
      RowBox[{
       SubscriptBox["u", "c"], " ", 
       RowBox[{"(", 
        RowBox[{
         RowBox[{"-", "0.013`"}], "-", 
         SubscriptBox["\[Lambda]", "r"], "-", 
         SubscriptBox["\[Lambda]", "w"]}], ")"}]}], "+", 
      RowBox[{"1.`", " ", 
       RowBox[{"(", 
        RowBox[{
         RowBox[{"-", "0.0033169999999999996`"}], "+", 
         RowBox[{"0.591`", " ", 
          RowBox[{"(", 
           RowBox[{
            SubscriptBox["\[Lambda]", "r"], "+", 
            SubscriptBox["\[Lambda]", "w"]}], ")"}]}]}], ")"}]}]}], ")"}], 
    "2"]}], "+", 
  RowBox[{
   FractionBox["1", 
    SuperscriptBox[
     RowBox[{"(", 
      RowBox[{"0.021294898819561547`", "\[VeryThinSpace]", "-", 
       SubscriptBox["i", "rc"]}], ")"}], "2"]], 
   SuperscriptBox[
    RowBox[{"(", 
     RowBox[{"0.000023448575223440135`", "\[VeryThinSpace]", "+", 
      RowBox[{"0.020174114671163573`", " ", 
       SubscriptBox["\[Lambda]", "r"]}], "+", 
      RowBox[{
       SubscriptBox["i", "rc"], " ", 
       SubscriptBox["\[Lambda]", "w"]}], "+", 
      RowBox[{"0.019062970424156556`", " ", 
       RowBox[{"(", 
        RowBox[{
         RowBox[{"-", "0.0033169999999999996`"}], "+", 
         RowBox[{"0.591`", " ", 
          RowBox[{"(", 
           RowBox[{
            SubscriptBox["\[Lambda]", "r"], "+", 
            SubscriptBox["\[Lambda]", "w"]}], ")"}]}]}], ")"}]}], "-", 
      RowBox[{
       RowBox[{"(", 
        RowBox[{"0.021294898819561547`", "\[VeryThinSpace]", "-", 
         SubscriptBox["i", "rc"]}], ")"}], " ", 
       RowBox[{"(", 
        RowBox[{"0.013`", "\[VeryThinSpace]", "+", 
         RowBox[{"3.2096824373754695`", " ", 
          RowBox[{"(", 
           RowBox[{
            RowBox[{"-", "0.0033169999999999996`"}], "+", 
            RowBox[{"0.591`", " ", 
             RowBox[{"(", 
              RowBox[{
               SubscriptBox["\[Lambda]", "r"], "+", 
               SubscriptBox["\[Lambda]", "w"]}], ")"}]}]}], ")"}]}]}], 
        ")"}]}]}], ")"}], "2"]}], "+", 
  RowBox[{
   SuperscriptBox[
    RowBox[{"(", 
     RowBox[{"0.000305687024173693`", "\[VeryThinSpace]", "+", 
      RowBox[{"0.11225084317032039`", " ", 
       SubscriptBox["\[Lambda]", "r"]}], "+", 
      RowBox[{
       RowBox[{"(", 
        RowBox[{"0.032675168634064077`", "\[VeryThinSpace]", "-", 
         SubscriptBox["i", "rc"]}], ")"}], " ", 
       SubscriptBox["\[Lambda]", "w"]}], "-", 
      RowBox[{
       RowBox[{"(", 
        RowBox[{"0.004310708263069139`", "\[VeryThinSpace]", "+", 
         SubscriptBox["i", "rc"]}], ")"}], " ", 
       RowBox[{"(", 
        RowBox[{"0.013`", "\[VeryThinSpace]", "+", 
         RowBox[{"3.2096824373754695`", " ", 
          RowBox[{"(", 
           RowBox[{
            RowBox[{"-", "0.0033169999999999996`"}], "+", 
            RowBox[{"0.591`", " ", 
             RowBox[{"(", 
              RowBox[{
               SubscriptBox["\[Lambda]", "r"], "+", 
               SubscriptBox["\[Lambda]", "w"]}], ")"}]}]}], ")"}]}]}], 
        ")"}]}]}], ")"}], "2"], "/", 
   SuperscriptBox[
    RowBox[{"(", 
     RowBox[{"0.004310708263069139`", "\[VeryThinSpace]", "+", 
      SubscriptBox["i", "rc"]}], ")"}], "2"]}], "+", 
  RowBox[{"17373.10323733495`", " ", 
   SuperscriptBox[
    RowBox[{"(", 
     RowBox[{"3.196476391231028`*^-6", "+", 
      RowBox[{"0.2062242833052276`", " ", 
       SubscriptBox["\[Lambda]", "r"]}], "+", 
      RowBox[{"0.004483136593591904`", " ", 
       SubscriptBox["\[Lambda]", "w"]}], "-", 
      RowBox[{"0.0075868465430016865`", " ", 
       RowBox[{"(", 
        RowBox[{"0.02189`", "\[VeryThinSpace]", "+", 
         RowBox[{"3.2096824373754695`", " ", 
          RowBox[{"(", 
           RowBox[{
            RowBox[{"-", "0.0033169999999999996`"}], "+", 
            RowBox[{"0.591`", " ", 
             RowBox[{"(", 
              RowBox[{
               SubscriptBox["\[Lambda]", "r"], "+", 
               SubscriptBox["\[Lambda]", "w"]}], ")"}]}]}], ")"}]}]}], 
        ")"}]}]}], ")"}], "2"]}], "+", 
  RowBox[{"79.36349340251788`", " ", 
   SuperscriptBox[
    RowBox[{"(", 
     RowBox[{"0.0015968338082462054`", "\[VeryThinSpace]", "+", 
      RowBox[{
       RowBox[{"(", 
        RowBox[{"0.591`", "\[VeryThinSpace]", "-", 
         SubscriptBox["u", "c"], "-", 
         SubscriptBox["u", "n"]}], ")"}], " ", 
       SubscriptBox["\[Lambda]", "w"]}], "-", 
      RowBox[{"0.11225084317032039`", " ", 
       RowBox[{"(", 
        RowBox[{"0.0130155`", "\[VeryThinSpace]", "+", 
         SubscriptBox["\[Lambda]", "r"], "+", 
         RowBox[{"3.2096824373754695`", " ", 
          RowBox[{"(", 
           RowBox[{
            RowBox[{"-", "0.0033169999999999996`"}], "+", 
            RowBox[{"0.591`", " ", 
             RowBox[{"(", 
              RowBox[{
               SubscriptBox["\[Lambda]", "r"], "+", 
               SubscriptBox["\[Lambda]", "w"]}], ")"}]}]}], ")"}]}]}], 
        ")"}]}]}], ")"}], "2"]}], "+", 
  RowBox[{"2457.0332286858406`", " ", 
   SuperscriptBox[
    RowBox[{"(", 
     RowBox[{
      RowBox[{
       SubscriptBox["u", "c"], " ", 
       SubscriptBox["\[Lambda]", "w"]}], "+", 
      RowBox[{"0.04228260869565217`", " ", 
       RowBox[{"(", 
        RowBox[{
         RowBox[{"-", "0.0033169999999999996`"}], "+", 
         RowBox[{"0.591`", " ", 
          RowBox[{"(", 
           RowBox[{
            SubscriptBox["\[Lambda]", "r"], "+", 
            SubscriptBox["\[Lambda]", "w"]}], ")"}]}]}], ")"}]}], "-", 
      RowBox[{"0.020174114671163573`", " ", 
       RowBox[{"(", 
        RowBox[{"0.01416231`", "\[VeryThinSpace]", "+", 
         SubscriptBox["\[Lambda]", "r"], "+", 
         RowBox[{"3.2096824373754695`", " ", 
          RowBox[{"(", 
           RowBox[{
            RowBox[{"-", "0.0033169999999999996`"}], "+", 
            RowBox[{"0.591`", " ", 
             RowBox[{"(", 
              RowBox[{
               SubscriptBox["\[Lambda]", "r"], "+", 
               SubscriptBox["\[Lambda]", "w"]}], ")"}]}]}], ")"}]}]}], 
        ")"}]}]}], ")"}], "2"]}], "+", 
  RowBox[{"23.513668658264784`", " ", 
   SuperscriptBox[
    RowBox[{"(", 
     RowBox[{
      RowBox[{
       SubscriptBox["u", "n"], " ", 
       SubscriptBox["\[Lambda]", "w"]}], "-", 
      RowBox[{"0.2062242833052276`", " ", 
       RowBox[{"(", 
        RowBox[{"0.0219055`", "\[VeryThinSpace]", "+", 
         SubscriptBox["\[Lambda]", "r"], "+", 
         RowBox[{"3.2096824373754695`", " ", 
          RowBox[{"(", 
           RowBox[{
            RowBox[{"-", "0.0033169999999999996`"}], "+", 
            RowBox[{"0.591`", " ", 
             RowBox[{"(", 
              RowBox[{
               SubscriptBox["\[Lambda]", "r"], "+", 
               SubscriptBox["\[Lambda]", "w"]}], ")"}]}]}], ")"}]}]}], 
        ")"}]}]}], ")"}], "2"]}], "+", 
  RowBox[{
   SuperscriptBox[
    RowBox[{"(", 
     RowBox[{"0.00003985508431703203`", "\[VeryThinSpace]", "+", 
      RowBox[{
       RowBox[{"(", 
        RowBox[{"0.591`", "\[VeryThinSpace]", "-", 
         SubscriptBox["u", "c"], "-", 
         SubscriptBox["u", "n"]}], ")"}], " ", 
       SubscriptBox["\[Lambda]", "r"]}], "-", 
      RowBox[{
       RowBox[{"(", 
        RowBox[{"0.032675168634064077`", "\[VeryThinSpace]", "-", 
         SubscriptBox["i", "rc"]}], ")"}], " ", 
       RowBox[{"(", 
        RowBox[{"0.013`", "\[VeryThinSpace]", "+", 
         SubscriptBox["\[Lambda]", "w"], "+", 
         RowBox[{"3.2096824373754695`", " ", 
          RowBox[{"(", 
           RowBox[{
            RowBox[{"-", "0.0033169999999999996`"}], "+", 
            RowBox[{"0.591`", " ", 
             RowBox[{"(", 
              RowBox[{
               SubscriptBox["\[Lambda]", "r"], "+", 
               SubscriptBox["\[Lambda]", "w"]}], ")"}]}]}], ")"}]}]}], ")"}]}]
       }], ")"}], "2"], "/", 
   SuperscriptBox[
    RowBox[{"(", 
     RowBox[{"0.032675168634064077`", "\[VeryThinSpace]", "-", 
      SubscriptBox["i", "rc"]}], ")"}], "2"]}], "+", 
  RowBox[{
   FractionBox["1", 
    SubsuperscriptBox["i", "rc", "2"]], 
   SuperscriptBox[
    RowBox[{"(", 
     RowBox[{
      RowBox[{
       SubscriptBox["u", "c"], " ", 
       SubscriptBox["\[Lambda]", "r"]}], "+", 
      RowBox[{"0.25141453776675815`", " ", 
       RowBox[{"(", 
        RowBox[{
         RowBox[{"-", "0.0033169999999999996`"}], "+", 
         RowBox[{"0.591`", " ", 
          RowBox[{"(", 
           RowBox[{
            SubscriptBox["\[Lambda]", "r"], "+", 
            SubscriptBox["\[Lambda]", "w"]}], ")"}]}]}], ")"}]}], "-", 
      RowBox[{
       SubscriptBox["i", "rc"], " ", 
       RowBox[{"(", 
        RowBox[{"0.013`", "\[VeryThinSpace]", "+", 
         SubscriptBox["\[Lambda]", "w"], "+", 
         RowBox[{"3.2096824373754695`", " ", 
          RowBox[{"(", 
           RowBox[{
            RowBox[{"-", "0.0033169999999999996`"}], "+", 
            RowBox[{"0.591`", " ", 
             RowBox[{"(", 
              RowBox[{
               SubscriptBox["\[Lambda]", "r"], "+", 
               SubscriptBox["\[Lambda]", "w"]}], ")"}]}]}], ")"}]}]}], 
        ")"}]}]}], ")"}], "2"]}], "+", 
  RowBox[{"49754.92288088829`", " ", 
   SuperscriptBox[
    RowBox[{"(", 
     RowBox[{
      RowBox[{
       SubscriptBox["u", "n"], " ", 
       SubscriptBox["\[Lambda]", "r"]}], "-", 
      RowBox[{"0.004483136593591904`", " ", 
       RowBox[{"(", 
        RowBox[{"0.02189`", "\[VeryThinSpace]", "+", 
         SubscriptBox["\[Lambda]", "w"], "+", 
         RowBox[{"3.2096824373754695`", " ", 
          RowBox[{"(", 
           RowBox[{
            RowBox[{"-", "0.0033169999999999996`"}], "+", 
            RowBox[{"0.591`", " ", 
             RowBox[{"(", 
              RowBox[{
               SubscriptBox["\[Lambda]", "r"], "+", 
               SubscriptBox["\[Lambda]", "w"]}], ")"}]}]}], ")"}]}]}], 
        ")"}]}]}], ")"}], "2"]}]}]], "Output",
 CellGroupingRules->{"GroupTogetherGrouping", 10000.},
 CellChangeTimes->{
  3.809577936054291*^9, 3.809578102099256*^9, 3.8095782745711184`*^9, 
   3.8095784791872315`*^9, 3.809578811396065*^9, 3.809578844594575*^9, 
   3.809578892012268*^9, 3.8095791573881474`*^9, 3.8095795063969955`*^9, 
   3.8095796174620333`*^9, 3.8095801523394985`*^9, 3.809580216503991*^9, 
   3.809580341376135*^9, {3.8095803753268137`*^9, 3.80958040017424*^9}, 
   3.809580479137048*^9, 3.809580523170989*^9, 3.8095805876355314`*^9, {
   3.8095806815016828`*^9, 3.8095806981004314`*^9}, 3.8095824150231285`*^9, 
   3.8095824773831835`*^9, {3.8095825233805714`*^9, 3.8095825405094438`*^9}, 
   3.809582583474139*^9, {3.8095828270340524`*^9, 3.8095828551334143`*^9}, 
   3.8095828872916765`*^9, 3.8095845562900524`*^9, 3.8095863699020076`*^9, 
   3.8095887384234443`*^9, 3.809590551812753*^9, 3.809597679669388*^9, 
   3.8095977322272606`*^9, 3.8095985055905876`*^9, 3.809601111233404*^9, 
   3.8096396687267756`*^9, 3.8096399960802617`*^9, 3.809640323979645*^9, 
   3.8096452826511354`*^9, 3.8096455146840296`*^9, 3.809645663715296*^9, 
   3.809646379404227*^9, 3.8096466685050526`*^9, 3.809647114721288*^9, 
   3.809647561916967*^9, 3.809647609343295*^9, 3.809708800874317*^9, 
   3.809780486148082*^9, 3.809787107318986*^9, {3.8097871708276005`*^9, 
   3.8097871902835555`*^9}, {3.809787226000193*^9, 3.809787252271619*^9}, 
   3.8097872832485027`*^9, 3.809787778912856*^9, 3.809787908011409*^9, 
   3.809787972296556*^9, 3.809788021807723*^9, 3.809788095938879*^9, 
   3.8097881697089767`*^9, 3.8097882562582264`*^9, 3.8097883016359777`*^9, 
   3.8097884378830347`*^9, 3.8155696609499693`*^9, 3.8155705423686457`*^9, 
   3.817426435538741*^9, 3.8174265530972013`*^9, 3.8174268426164412`*^9, 
   3.8174318978366485`*^9, 3.81743700203094*^9, {3.8174372166925044`*^9, 
   3.8174372325387716`*^9}, 3.8174374751089926`*^9, 3.8174378936243315`*^9, 
   3.817437998446968*^9, 3.817438032411628*^9, 3.8174380880963964`*^9, 
   3.817438451060727*^9, 3.8174389780511456`*^9, 3.817440969139224*^9, 
   3.817441165271847*^9, 3.8174412448540564`*^9, {3.817441290598607*^9, 
   3.8174413017711735`*^9}, 3.817441476915611*^9, 3.8174418466328516`*^9, 
   3.8174419634174943`*^9, 3.817441999700988*^9, 3.8174420308718224`*^9, {
   3.8174422161503057`*^9, 3.817442234979595*^9}, 3.8174422746083574`*^9, 
   3.817442366291011*^9, 3.8174463640635138`*^9},
 ExpressionUUID -> "45a2fb49-2d3e-496b-96e8-42266f1d04b4"],

Cell[BoxData[
 RowBox[{
  RowBox[{"(*", 
   RowBox[{
   "Minimizing", " ", "W", " ", "over", " ", "feasible", " ", "region", " ", 
    "with", " ", "given", " ", "constraints"}], "*)"}], "\[IndentingNewLine]", 
  RowBox[{"NMinimize", "[", 
   RowBox[{
    RowBox[{"{", 
     RowBox[{"W", ",", 
      RowBox[{
       SubscriptBox["u", "n"], ">", "0.0001"}], ",", 
      RowBox[{
       SubscriptBox["u", "c"], ">", "0.0001"}], ",", 
      RowBox[{
       RowBox[{
        SubscriptBox["u", "n"], "+", 
        SubscriptBox["u", "c"]}], "<", 
       RowBox[{"1", "-", "H"}]}], ",", 
      RowBox[{
       SubscriptBox["\[Lambda]", "r"], ">", "0"}], ",", 
      RowBox[{
       SubscriptBox["\[Lambda]", "w"], ">", "0"}], ",", " ", 
      RowBox[{
       RowBox[{
        RowBox[{"0.052", "*", "H"}], "-", "0.0001"}], ">", 
       SubscriptBox["i", "rc"], ">", "0.0001"}], ",", 
      RowBox[{
       RowBox[{
        SubscriptBox["i", "rn"], "+", 
        SubscriptBox["i", "rc"]}], ">", 
       RowBox[{
        RowBox[{"0.091", "*", "0.", "H"}], "-", 
        RowBox[{"0.09", "*", "0.", "H"}], "+", "0.0001"}]}]}], "}"}], ",", 
    RowBox[{"{", 
     RowBox[{
      SubscriptBox["\[Lambda]", "r"], ",", 
      SubscriptBox["\[Lambda]", "w"], ",", 
      SubscriptBox["u", "n"], ",", 
      SubscriptBox["u", "c"], ",", 
      SubscriptBox["i", "rc"]}], "}"}], ",", 
    RowBox[{"Method", "\[Rule]", 
     RowBox[{"{", "\"\<DifferentialEvolution\>\"", "}"}]}]}], 
   "]"}]}]], "Input",
 CellGroupingRules->{"GroupTogetherGrouping", 10000.},
 CellChangeTimes->{{3.8090081776325126`*^9, 3.809008187128541*^9}, {
   3.8090082222240887`*^9, 3.8090082286404657`*^9}, {3.80902501705015*^9, 
   3.8090250711389065`*^9}, {3.8090251205325127`*^9, 3.80902520421798*^9}, {
   3.8090252399059234`*^9, 3.809025260697079*^9}, {3.809025329900605*^9, 
   3.8090253591212873`*^9}, {3.8090319031386347`*^9, 
   3.8090319348824525`*^9}, {3.8090320350529757`*^9, 3.809032041065267*^9}, {
   3.809032336880771*^9, 3.8090324114857793`*^9}, {3.809032529269066*^9, 
   3.809032576420189*^9}, {3.8090326524755173`*^9, 3.8090326809866314`*^9}, {
   3.8090328562592316`*^9, 3.809032903170305*^9}, {3.8090329503524237`*^9, 
   3.809033079791213*^9}, {3.8090333874862776`*^9, 3.809033394716836*^9}, 
   3.809033490013294*^9, {3.809033569924454*^9, 3.8090335752265835`*^9}, 
   3.8095784712714353`*^9, {3.8095786225175233`*^9, 3.8095786660293264`*^9}, 
   3.8095787561376257`*^9, 3.8095787902013016`*^9, 3.8095788251191826`*^9, {
   3.8095788749834175`*^9, 3.809578879790509*^9}, 3.809579208560714*^9, {
   3.809579318579541*^9, 3.8095793255041037`*^9}, {3.809579479655967*^9, 
   3.8095794887431326`*^9}, {3.8095801762899227`*^9, 3.8095801894488883`*^9}, 
   3.809597679669388*^9, {3.8096395148984265`*^9, 3.8096395225708013`*^9}, {
   3.809708813984455*^9, 3.809708842189252*^9}},
 Background->RGBColor[1, 0.925, 0.925],
 ExpressionUUID -> "4a059e39-f57b-4091-ba6e-6b0d8742c903"],

Cell[BoxData[
 RowBox[{"{", 
  RowBox[{"0.0007683984134610829`", ",", 
   RowBox[{"{", 
    RowBox[{
     RowBox[{
      SubscriptBox["\[Lambda]", "r"], "\[Rule]", "0.0004091100641140834`"}], 
     ",", 
     RowBox[{
      SubscriptBox["\[Lambda]", "w"], "\[Rule]", "0.0067616417574267885`"}], 
     ",", 
     RowBox[{
      SubscriptBox["u", "n"], "\[Rule]", "0.3905566628112787`"}], ",", 
     RowBox[{
      SubscriptBox["u", "c"], "\[Rule]", "0.0455672665156641`"}], ",", 
     RowBox[{
      SubscriptBox["i", "rc"], "\[Rule]", "0.014146304850741732`"}]}], 
    "}"}]}], "}"}]], "Output",
 CellGroupingRules->{"GroupTogetherGrouping", 10000.},
 CellChangeTimes->{
  3.8096396738208404`*^9, 3.8096399990179434`*^9, 3.809640326932951*^9, 
   3.809645285510686*^9, 3.8096455174498267`*^9, {3.8096456456204467`*^9, 
   3.809645666668604*^9}, 3.809646382321764*^9, 3.8096466713084073`*^9, 
   3.8096471175183363`*^9, 3.8096475647452707`*^9, 3.8096476121559668`*^9, 
   3.8097088570182204`*^9, 3.80978049283599*^9, 3.8097871098503885`*^9, {
   3.8097871726574864`*^9, 3.809787192033661*^9}, {3.809787228562847*^9, 
   3.809787254818646*^9}, 3.8097872858111563`*^9, 3.8097877815223875`*^9, 
   3.80978791062094*^9, 3.809787974896712*^9, 3.809788024354752*^9, 
   3.8097880984390297`*^9, 3.8097881722716303`*^9, 3.809788258945888*^9, 
   3.809788304245508*^9, 3.8097884404456873`*^9, 3.815569663158465*^9, 
   3.8155705443330784`*^9, 3.81742643755449*^9, 3.8174265551433907`*^9, 
   3.8174268454916167`*^9, 3.817431900619129*^9, 3.817437004852238*^9, {
   3.817437218660618*^9, 3.8174372352962737`*^9}, 3.8174374778792396`*^9, 
   3.8174378956795497`*^9, 3.81743800036896*^9, 3.81743803525644*^9, 
   3.817438090877948*^9, 3.8174384537796435`*^9, 3.8174389820249224`*^9, 
   3.8174409719623327`*^9, 3.8174411680220156`*^9, 3.8174412477960544`*^9, {
   3.817441292583102*^9, 3.8174413045369663`*^9}, 3.8174414797439103`*^9, 
   3.817441849367394*^9, 3.817441966198917*^9, 3.817442001702349*^9, 
   3.8174420336353817`*^9, {3.817442218056671*^9, 3.81744223685471*^9}, 
   3.8174422766709833`*^9, 3.8174423690833397`*^9, 3.8174463671887054`*^9},
 ExpressionUUID -> "4002894e-78a3-4fc7-8fa5-1cbe92268050"],

Cell[BoxData[
 RowBox[{"output", "=", 
  RowBox[{"Last", "[", "%", "]"}]}]], "Input",
 CellGroupingRules->{"GroupTogetherGrouping", 10000.},
 CellChangeTimes->{3.809597679670389*^9},
 ExpressionUUID -> "ea1e506b-b924-4547-b981-9e46eed9697f"],

Cell[BoxData[
 RowBox[{"{", 
  RowBox[{
   RowBox[{
    SubscriptBox["\[Lambda]", "r"], "\[Rule]", "0.0004091100641140834`"}], 
   ",", 
   RowBox[{
    SubscriptBox["\[Lambda]", "w"], "\[Rule]", "0.0067616417574267885`"}], 
   ",", 
   RowBox[{
    SubscriptBox["u", "n"], "\[Rule]", "0.3905566628112787`"}], ",", 
   RowBox[{
    SubscriptBox["u", "c"], "\[Rule]", "0.0455672665156641`"}], ",", 
   RowBox[{
    SubscriptBox["i", "rc"], "\[Rule]", "0.014146304850741732`"}]}], 
  "}"}]], "Output",
 CellGroupingRules->{"GroupTogetherGrouping", 10000.},
 CellChangeTimes->{
  3.8095786992207913`*^9, 3.8095787727963657`*^9, 3.8095788120522137`*^9, 
   3.809578852733405*^9, 3.8095789249527144`*^9, 3.8095791904476147`*^9, 
   3.80957951411073*^9, 3.8095796252357826`*^9, 3.809580160071249*^9, 
   3.8095802240706987`*^9, {3.8095803497260256`*^9, 3.809580407785949*^9}, 
   3.8095804869007945`*^9, 3.809580531018752*^9, 3.8095805954632864`*^9, {
   3.8095806837291737`*^9, 3.8095807058541737`*^9}, 3.809582423014923*^9, 
   3.8095824851979523`*^9, {3.8095825256770797`*^9, 3.8095825430960293`*^9}, 
   3.809582591380916*^9, {3.8095828349228373`*^9, 3.809582862733121*^9}, 
   3.8095828950714226`*^9, 3.8095845640278034`*^9, 3.8095863775447283`*^9, 
   3.8095887460861692`*^9, 3.809590559482499*^9, 3.809597679670389*^9, 
   3.809597734562779*^9, 3.8095985078230934`*^9, 3.8096011190701685`*^9, 
   3.809621820720016*^9, 3.809639674102109*^9, 3.8096399992992115`*^9, 
   3.80964032721422*^9, 3.809645285823207*^9, 3.8096455177687254`*^9, 
   3.8096456669498715`*^9, 3.8096463826347265`*^9, 3.8096466716209283`*^9, 
   3.8096471178152304`*^9, 3.809647565088026*^9, 3.80964761245286*^9, 
   3.8097088631279535`*^9, 3.809780493132881*^9, 3.809787110109499*^9, {
   3.809787172688738*^9, 3.8097871920649137`*^9}, {3.8097872288284893`*^9, 
   3.8097872550870924`*^9}, 3.809787286078265*^9, 3.8097877817880287`*^9, 
   3.8097879109022064`*^9, 3.8097879751623516`*^9, 3.8097880245891414`*^9, 
   3.8097880986890435`*^9, 3.809788172537272*^9, 3.809788259211529*^9, 
   3.8097883044955263`*^9, 3.8097884406957054`*^9, 3.815569663250486*^9, 
   3.815570544366086*^9, 3.817426437601367*^9, 3.8174265551902714`*^9, 
   3.8174268457572594`*^9, 3.81743190093165*^9, 3.8174370051690865`*^9, {
   3.817437218701624*^9, 3.817437235624421*^9}, 3.8174374782073855`*^9, 
   3.81743789572643*^9, 3.817438000431464*^9, 3.8174380355533333`*^9, 
   3.8174380911904674`*^9, 3.817438454083708*^9, 3.8174389824311996`*^9, 
   3.817440972265571*^9, 3.8174411683189087`*^9, 3.8174412480929475`*^9, {
   3.817441292629981*^9, 3.8174413048338623`*^9}, 3.817441480025178*^9, 
   3.8174418496799154`*^9, 3.8174419665114365`*^9, 3.8174420017492266`*^9, 
   3.817442033947903*^9, {3.817442218103551*^9, 3.8174422369015894`*^9}, 
   3.817442276717861*^9, 3.817442369380234*^9, 3.817446367524073*^9},
 ExpressionUUID -> "d5d68d51-3e66-4ae0-8423-7d459030b929"],

Cell[BoxData[
 RowBox[{"\[Theta]", "/.", "output"}]], "Input",
 CellGroupingRules->{"GroupTogetherGrouping", 10000.},
 CellChangeTimes->{{3.809578030391084*^9, 3.80957803291564*^9}, 
   3.809597679670389*^9},
 ExpressionUUID -> "612e5b0c-22ee-41cc-b592-4a519f721fd0"],

Cell[BoxData["0.002955842540192905`"], "Output",
 CellGroupingRules->{"GroupTogetherGrouping", 10000.},
 CellChangeTimes->{
  3.8095780005713477`*^9, 3.8095780332927227`*^9, 3.8095781103291144`*^9, 
   3.8095782828079753`*^9, 3.8095784818738403`*^9, 3.80957870215746*^9, 
   3.8095787787417126`*^9, 3.8095788120912223`*^9, 3.809578852775423*^9, 
   3.8095789250027246`*^9, 3.8095791904696183`*^9, 3.809579514120733*^9, 
   3.8095796252577877`*^9, 3.8095801600922537`*^9, 3.8095802240927086`*^9, {
   3.8095803497520304`*^9, 3.8095804078069534`*^9}, 3.809580486922799*^9, 
   3.8095805310427675`*^9, 3.809580595489293*^9, {3.8095806837511797`*^9, 
   3.809580705879179*^9}, 3.8095824230439296`*^9, 3.8095824852279577`*^9, {
   3.8095825257080874`*^9, 3.8095825431300373`*^9}, 3.809582591411931*^9, {
   3.8095828349528437`*^9, 3.8095828627651367`*^9}, 3.8095828951004295`*^9, 
   3.80958456405782*^9, 3.809586377571735*^9, 3.8095887461131783`*^9, 
   3.8095905595245085`*^9, 3.809597679670389*^9, 3.809597734587785*^9, 
   3.8095985078591013`*^9, 3.809601119108179*^9, 3.809639674102109*^9, 
   3.8096399992992115`*^9, 3.80964032721422*^9, 3.8096452858388333`*^9, 
   3.8096455177687254`*^9, 3.8096456669654975`*^9, 3.8096463826503468`*^9, 
   3.809646671636555*^9, 3.809647117830858*^9, 3.8096475651040287`*^9, 
   3.809647612468487*^9, 3.809708866143758*^9, 3.809780493132881*^9, 
   3.8097871101215*^9, {3.809787172704363*^9, 3.8097871920805387`*^9}, {
   3.809787228844115*^9, 3.8097872550970945`*^9}, 3.809787286092267*^9, 
   3.8097877817880287`*^9, 3.8097879109178324`*^9, 3.8097879751623516`*^9, 
   3.8097880245891414`*^9, 3.8097880987046785`*^9, 3.8097881725528975`*^9, 
   3.809788259211529*^9, 3.8097883044955263`*^9, 3.809788440711331*^9, 
   3.815569663272492*^9, 3.8155705443860903`*^9, 3.817426437616993*^9, 
   3.8174265552058954`*^9, 3.8174268457572594`*^9, 3.817431900947276*^9, 
   3.8174370051731215`*^9, {3.8174372187131257`*^9, 3.817437235640046*^9}, 
   3.817437478223012*^9, 3.8174378957420545`*^9, 3.817438000447091*^9, 
   3.8174380355533333`*^9, 3.8174380911904674`*^9, 3.817438454087757*^9, 
   3.817438982446823*^9, 3.8174409722811975`*^9, 3.817441168334536*^9, 
   3.817441248108573*^9, {3.817441292645609*^9, 3.8174413048494864`*^9}, 
   3.817441480040804*^9, 3.817441849695541*^9, 3.8174419665270634`*^9, 
   3.8174420017648544`*^9, 3.8174420339635286`*^9, {3.817442218119176*^9, 
   3.817442236917215*^9}, 3.8174422767334876`*^9, 3.817442369395859*^9, 
   3.817446367546077*^9},
 ExpressionUUID -> "65f4fe12-b2de-442b-aa47-c6f3ef471027"],

Cell[BoxData[
 RowBox[{
  RowBox[{"(*", 
   RowBox[{"{", 
    RowBox[{
     SubscriptBox["u", "n"], ",", 
     SubscriptBox["i", "wn"], ",", 
     SubscriptBox["i", "rn"], ",", 
     SubscriptBox["i", "hn"], ",", 
     SubscriptBox["u", "m"], ",", 
     SubscriptBox["i", "wm"], ",", 
     SubscriptBox["i", "rm"], ",", 
     SubscriptBox["i", "hm"], ",", 
     SubscriptBox["u", "c"], ",", 
     SubscriptBox["i", "wc"], ",", 
     SubscriptBox["i", "rc"], ",", 
     SubscriptBox["i", "hc"]}], "}"}], "*)"}], "\[IndentingNewLine]", 
  RowBox[{"vars", "/.", "output"}]}]], "Input",
 CellGroupingRules->{"GroupTogetherGrouping", 10000.},
 CellChangeTimes->{{3.8095789595435257`*^9, 3.8095789740447755`*^9}, 
   3.809597679670389*^9, {3.8096422476720343`*^9, 3.8096422557975616`*^9}},
 ExpressionUUID -> "2a02bc69-ff4d-47d3-b96b-ab2c1fcb4069"],

Cell[BoxData[
 RowBox[{"{", 
  RowBox[{
  "0.3905566628112787`", ",", "0.2062242833052276`", ",", 
   "0.004483136593591904`", ",", "0.0075868465430016865`", ",", 
   "0.15487607067305714`", ",", "0.11225084317032039`", ",", 
   "0.018528863783322344`", ",", "0.01845701311381087`", ",", 
   "0.0455672665156641`", ",", "0.020174114671163573`", ",", 
   "0.014146304850741732`", ",", "0.007148593968819814`"}], "}"}]], "Output",
 CellGroupingRules->{"GroupTogetherGrouping", 10000.},
 CellChangeTimes->{{3.8095789607277775`*^9, 3.809578974578904*^9}, 
   3.8095791905196304`*^9, 3.809579514139737*^9, 3.8095796253057985`*^9, 
   3.8095801601152587`*^9, 3.8095802241117134`*^9, {3.8095803497760353`*^9, 
   3.8095804078319597`*^9}, 3.809580486951807*^9, 3.8095805310667725`*^9, 
   3.8095805955122976`*^9, {3.8095806837751846`*^9, 3.8095807059081855`*^9}, 
   3.8095824230779376`*^9, 3.809582485261975*^9, {3.8095825257330933`*^9, 
   3.80958254316203*^9}, 3.8095825914419384`*^9, {3.809582834984852*^9, 
   3.809582862790143*^9}, 3.8095828951324463`*^9, 3.809584564084826*^9, 
   3.8095863775937405`*^9, 3.8095887461431828`*^9, 3.809590559557516*^9, 
   3.809597679670389*^9, 3.8095977346047883`*^9, 3.8095985079061127`*^9, 
   3.8096011191461873`*^9, 3.809639674117735*^9, 3.8096399993148375`*^9, 
   3.809640327229847*^9, 3.80964528585446*^9, 3.809645517784354*^9, 
   3.8096456669654975`*^9, 3.8096463826659718`*^9, 3.8096466716521807`*^9, 
   3.8096471178464823`*^9, 3.8096475651218023`*^9, 3.8096476124841127`*^9, 
   3.8097088679251165`*^9, 3.809780493148507*^9, 3.8097871101315017`*^9, {
   3.809787172704363*^9, 3.8097871920961647`*^9}, {3.809787228859749*^9, 
   3.8097872551061687`*^9}, 3.8097872861032686`*^9, 3.8097877818036547`*^9, 
   3.8097879109178324`*^9, 3.8097879751623516`*^9, 3.8097880245891414`*^9, 
   3.809788098720297*^9, 3.8097881725528975`*^9, 3.809788259211529*^9, 
   3.8097883045111513`*^9, 3.8097884407269564`*^9, 3.815569663298497*^9, 
   3.8155705444050937`*^9, 3.817426437632619*^9, 3.8174265552215233`*^9, 
   3.8174268457728863`*^9, 3.8174319009629*^9, 3.817437005188749*^9, {
   3.8174372187246284`*^9, 3.817437235640046*^9}, 3.817437478238638*^9, 
   3.81743789575768*^9, 3.817438000462716*^9, 3.817438035568961*^9, 
   3.817438091206093*^9, 3.8174384541033845`*^9, 3.8174389824780746`*^9, 
   3.8174409722968235`*^9, 3.8174411683501625`*^9, 3.817441248124201*^9, {
   3.8174412926612344`*^9, 3.817441304865114*^9}, 3.817441480056428*^9, 
   3.8174418497111654`*^9, 3.8174419665426893`*^9, 3.81744200178048*^9, 
   3.8174420339791546`*^9, {3.817442218150428*^9, 3.817442236932841*^9}, 
   3.817442276749113*^9, 3.8174423694114866`*^9, 3.8174463675670795`*^9},
 ExpressionUUID -> "fddbba75-dcdb-46b3-b469-ddfb60741097"],

Cell[BoxData[
 RowBox[{"Total", "[", "vars", "]"}]], "Input",
 CellGroupingRules->{"GroupTogetherGrouping", 10000.},
 CellChangeTimes->{{3.8095789833198786`*^9, 3.809578987062721*^9}, 
   3.809597679670389*^9},
 ExpressionUUID -> "90ca34f5-429f-4188-954f-17793bfd6d49"],

Cell[BoxData["0.9999999999999999`"], "Output",
 CellGroupingRules->{"GroupTogetherGrouping", 10000.},
 CellChangeTimes->{
  3.8095789875268116`*^9, 3.8095791905466366`*^9, 3.8095795141497397`*^9, 
   3.8095796253288126`*^9, 3.809580160141265*^9, 3.80958022413772*^9, {
   3.809580349802042*^9, 3.809580407853965*^9}, 3.8095804869788127`*^9, 
   3.809580531094779*^9, 3.809580595538313*^9, {3.8095806837961893`*^9, 
   3.8095807059291897`*^9}, 3.8095824231099553`*^9, 3.809582485292983*^9, {
   3.809582525762102*^9, 3.8095825431920376`*^9}, 3.8095825914739456`*^9, {
   3.8095828350168686`*^9, 3.80958286281914*^9}, 3.8095828951644535`*^9, 
   3.809584564114833*^9, 3.8095863776417513`*^9, 3.809588746203196*^9, 
   3.809590559625531*^9, 3.8095976796714025`*^9, 3.8095977346457987`*^9, 
   3.809598507944121*^9, 3.809601119178193*^9, 3.809639674117735*^9, 
   3.8096399993148375`*^9, 3.809640327229847*^9, 3.8096452858700857`*^9, 
   3.80964551779998*^9, 3.8096456669654975`*^9, 3.8096463826815996`*^9, 
   3.8096466716521807`*^9, 3.809647117877734*^9, 3.8096475651374207`*^9, 
   3.8096476124997387`*^9, 3.8097088706752696`*^9, 3.809780493148507*^9, 
   3.8097871101425023`*^9, {3.809787172719989*^9, 3.8097871920961647`*^9}, {
   3.809787228859749*^9, 3.8097872551061687`*^9}, 3.8097872861152697`*^9, 
   3.8097877818192816`*^9, 3.809787910933459*^9, 3.8097879751623516`*^9, 
   3.8097880245891414`*^9, 3.809788098720297*^9, 3.809788172568524*^9, 
   3.809788259211529*^9, 3.8097883045267773`*^9, 3.8097884407269564`*^9, 
   3.8155696633215027`*^9, 3.8155705444230986`*^9, 3.817426437648245*^9, 
   3.817426555237148*^9, 3.8174268457728863`*^9, 3.8174319009785275`*^9, 
   3.817437005188749*^9, {3.8174372187366304`*^9, 3.817437235655672*^9}, 
   3.817437478254264*^9, 3.81743789575768*^9, 3.817438000462716*^9, 
   3.817438035584586*^9, 3.8174380912217197`*^9, 3.817438454119012*^9, 
   3.817438982493703*^9, 3.8174409722968235`*^9, 3.817441168365788*^9, 
   3.8174412481398273`*^9, {3.8174412926768603`*^9, 3.8174413048807387`*^9}, 
   3.817441480072056*^9, 3.817441849726791*^9, 3.8174419665583153`*^9, 
   3.817442001796106*^9, 3.8174420339947815`*^9, {3.817442218166055*^9, 
   3.817442236948467*^9}, 3.817442276764739*^9, 3.8174423694427395`*^9, 
   3.8174463675880823`*^9},
 ExpressionUUID -> "81081b6a-78d0-4c81-be33-cb9fb244658e"],

Cell[BoxData[
 RowBox[{
  RowBox[{"(*", 
   RowBox[{
   "Share", " ", "of", " ", "resistant", " ", "transmissions", " ", "of", " ",
     "all", " ", "transmissions"}], "*)"}], "\[IndentingNewLine]", 
  RowBox[{
   RowBox[{
    SubscriptBox["\[Lambda]", "r"], "/", 
    RowBox[{"(", 
     RowBox[{
      SubscriptBox["\[Lambda]", "r"], "+", 
      SubscriptBox["\[Lambda]", "w"]}], ")"}]}], "/.", "output"}]}]], "Input",
 CellGroupingRules->{"GroupTogetherGrouping", 10000.},
 CellChangeTimes->{{3.809008270495457*^9, 3.809008281231762*^9}, {
   3.8090332496206894`*^9, 3.8090332501007924`*^9}, {3.8095856492765265`*^9, 
   3.809585653731544*^9}, 3.8095976796714025`*^9},
 ExpressionUUID -> "bdd59d7a-2790-4f36-aa02-7fff651f7121"],

Cell[BoxData["0.0570526040080094`"], "Output",
 CellGroupingRules->{"GroupTogetherGrouping", 10000.},
 CellChangeTimes->{
  3.8095790245791917`*^9, 3.809579190569642*^9, 3.8095795141597424`*^9, 
   3.809579625353819*^9, 3.809580160170281*^9, 3.809580224158724*^9, {
   3.809580349821046*^9, 3.8095804078769703`*^9}, 3.8095804870028176`*^9, 
   3.8095805311157837`*^9, 3.809580595562318*^9, {3.809580683820195*^9, 
   3.8095807059531956`*^9}, 3.8095824231409616`*^9, 3.809582485318988*^9, {
   3.8095825257941074`*^9, 3.8095825432250586`*^9}, 3.809582591506953*^9, {
   3.809582835049876*^9, 3.8095828628511477`*^9}, 3.8095828951964607`*^9, 
   3.8095845641458397`*^9, 3.809586377663765*^9, 3.8095887462352138`*^9, 
   3.8095905596625395`*^9, 3.8095976796714025`*^9, 3.809597734665803*^9, 
   3.809598507976128*^9, 3.809601119216203*^9, 3.809639674133361*^9, 
   3.8096399993304634`*^9, 3.8096403272454743`*^9, 3.8096452858700857`*^9, 
   3.809645517815606*^9, 3.809645666981123*^9, 3.809646382697225*^9, 
   3.8096466716678057`*^9, 3.809647117893361*^9, 3.809647565153054*^9, 
   3.8096476125153646`*^9, 3.8097088740660963`*^9, 3.809780493164133*^9, 
   3.8097871101525044`*^9, {3.8097871727356157`*^9, 3.8097871921117907`*^9}, {
   3.809787228875367*^9, 3.8097872551217957`*^9}, 3.8097872861272764`*^9, 
   3.8097877818192816`*^9, 3.8097879109490843`*^9, 3.8097879751779776`*^9, 
   3.809788024604767*^9, 3.809788098735922*^9, 3.8097881725841503`*^9, 
   3.8097882592427816`*^9, 3.809788304542403*^9, 3.809788440742584*^9, 
   3.815569663345508*^9, 3.815570544446103*^9, 3.8174264376638727`*^9, 
   3.817426555252775*^9, 3.8174268457885113`*^9, 3.817431901009779*^9, 
   3.8174370052043753`*^9, {3.817437218749631*^9, 3.8174372356712985`*^9}, 
   3.817437478254264*^9, 3.817437895773306*^9, 3.817438000478343*^9, 
   3.817438035600213*^9, 3.8174380912373457`*^9, 3.817438454134637*^9, 
   3.8174389825093284`*^9, 3.8174409723124485`*^9, 3.8174411683814144`*^9, 
   3.8174412481554527`*^9, {3.8174412926924863`*^9, 3.817441304896364*^9}, 
   3.817441480087682*^9, 3.8174418497424192`*^9, 3.817441966573941*^9, 
   3.8174420018273573`*^9, 3.8174420340104065`*^9, {3.8174422181816797`*^9, 
   3.8174422369640927`*^9}, 3.817442276780366*^9, 3.8174423694583645`*^9, 
   3.8174463675936136`*^9},
 ExpressionUUID -> "1a6bf8df-affc-44fd-a222-feec4b699257"],

Cell[BoxData[
 RowBox[{
  RowBox[{"(*", 
   RowBox[{
   "Origion", " ", "of", " ", "primary", " ", "resistance", " ", "due", " ", 
    "to", " ", "transmission"}], "*)"}], "\[IndentingNewLine]", 
  RowBox[{
   RowBox[{
    RowBox[{"(", 
     RowBox[{
      SubscriptBox["\[Lambda]", "r"], "*", 
      RowBox[{"(", 
       RowBox[{
        SubscriptBox["u", "n"], "+", 
        SubscriptBox["i", "wn"]}], ")"}]}], ")"}], "/", 
    RowBox[{"(", 
     RowBox[{
      RowBox[{
       SubscriptBox["\[Lambda]", "r"], "*", 
       RowBox[{"(", 
        RowBox[{
         SubscriptBox["u", "n"], "+", 
         SubscriptBox["i", "wn"]}], ")"}]}], "+", 
      RowBox[{"\[Omega]", "*", 
       SubscriptBox["i", "wn"]}]}], ")"}]}], "/.", "output"}]}]], "Input",
 CellGroupingRules->{"GroupTogetherGrouping", 10000.},
 CellChangeTimes->{{3.809033271181321*^9, 3.809033272078513*^9}, {
   3.8090335972773113`*^9, 3.809033639244347*^9}, {3.8095790921924644`*^9, 
   3.8095790927095804`*^9}, {3.8095856610371914`*^9, 3.8095856904278097`*^9}, 
   3.8095976796714025`*^9},
 ExpressionUUID -> "f77249be-7948-404f-b0c1-bc3670298b56"],

Cell[BoxData["0.9870768802396863`"], "Output",
 CellGroupingRules->{"GroupTogetherGrouping", 10000.},
 CellChangeTimes->{
  3.809579036244859*^9, 3.809579093351711*^9, 3.809579190596648*^9, 
   3.8095795142177644`*^9, 3.8095796253758235`*^9, 3.8095801601942854`*^9, 
   3.8095802241877313`*^9, {3.8095803498450613`*^9, 3.8095804079019847`*^9}, 
   3.8095804870308332`*^9, 3.8095805311377883`*^9, 3.8095805955833225`*^9, {
   3.809580683846202*^9, 3.8095807059782104`*^9}, 3.809582423171961*^9, 
   3.809582485350995*^9, {3.8095825258251147`*^9, 3.8095825432580523`*^9}, 
   3.809582591533223*^9, {3.8095828350838833`*^9, 3.8095828628831635`*^9}, 
   3.8095828952334614`*^9, 3.809584564175846*^9, 3.80958637768777*^9, 
   3.809588746260209*^9, 3.809590559697547*^9, 3.8095976796714025`*^9, 
   3.809597734687808*^9, 3.8095985080061345`*^9, 3.8096011192562127`*^9, 
   3.809639674133361*^9, 3.8096399993304634`*^9, 3.809640327261099*^9, 
   3.809645285885711*^9, 3.809645517831239*^9, 3.80964566699675*^9, 
   3.80964638271285*^9, 3.8096466716834326`*^9, 3.809647117908985*^9, 
   3.8096475651686745`*^9, 3.8096476125309906`*^9, 3.8097088878481503`*^9, 
   3.809780493179759*^9, 3.8097871101692476`*^9, {3.8097871727512417`*^9, 
   3.8097871921274166`*^9}, {3.809787228890992*^9, 3.8097872551374226`*^9}, 
   3.8097872861353607`*^9, 3.8097877818349075`*^9, 3.8097879109647107`*^9, 
   3.80978797520923*^9, 3.8097880246360235`*^9, 3.809788098751549*^9, 
   3.8097881725997763`*^9, 3.8097882592584085`*^9, 3.8097883045580297`*^9, 
   3.8097884407582073`*^9, 3.815569663366522*^9, 3.815570544466109*^9, 
   3.817426437679498*^9, 3.817426555268401*^9, 3.817426845804138*^9, 
   3.817431901025406*^9, 3.817437005220001*^9, {3.8174372187616324`*^9, 
   3.8174372356712985`*^9}, 3.817437478269889*^9, 3.817437895788932*^9, 
   3.8174380004939685`*^9, 3.8174380356158395`*^9, 3.8174380912529716`*^9, 
   3.8174384541502624`*^9, 3.817438982524953*^9, 3.817440972328075*^9, 
   3.8174411683970404`*^9, 3.8174412481710787`*^9, {3.817441292708111*^9, 
   3.817441304911992*^9}, 3.8174414801033077`*^9, 3.817441849758045*^9, 
   3.8174419665895677`*^9, 3.8174420018429823`*^9, 3.8174420340260324`*^9, {
   3.8174422181973057`*^9, 3.8174422369797187`*^9}, 3.817442276795992*^9, 
   3.8174423694739914`*^9, 3.817446367627164*^9},
 ExpressionUUID -> "85b50e80-27d1-43b5-bbfa-a5203a8fc43d"],

Cell[BoxData[
 RowBox[{
  RowBox[{"(*", 
   RowBox[{"calculation", " ", "of", " ", "\[Delta]"}], "*)"}], 
  RowBox[{"\[Delta]", "=", 
   RowBox[{
    RowBox[{
     RowBox[{
      RowBox[{"(", 
       RowBox[{
        SubscriptBox["\[Lambda]", "r"], 
        RowBox[{"(", 
         RowBox[{
          SubscriptBox["i", "wn"], "+", 
          SubscriptBox["i", "wm"], "+", 
          SubscriptBox["i", "wc"], "+", 
          RowBox[{"\[Kappa]", 
           RowBox[{"(", 
            RowBox[{
             SubscriptBox["i", "hn"], "+", 
             SubscriptBox["i", "hm"], "+", 
             SubscriptBox["i", "hc"]}], ")"}]}]}], ")"}]}], ")"}], "/", 
      RowBox[{"(", 
       RowBox[{
        SubscriptBox["\[Lambda]", "w"], 
        RowBox[{"(", 
         RowBox[{
          RowBox[{"(", 
           RowBox[{
            SubscriptBox["i", "rn"], "+", 
            SubscriptBox["i", "rn"], "+", 
            SubscriptBox["i", "rn"]}], ")"}], "+", 
          RowBox[{
           RowBox[{"(", 
            RowBox[{"1", "-", "\[Kappa]"}], ")"}], 
           RowBox[{"(", 
            RowBox[{
             SubscriptBox["i", "hn"], "+", 
             SubscriptBox["i", "hm"], "+", 
             SubscriptBox["i", "hc"]}], ")"}]}]}], ")"}]}], ")"}]}], "/.", 
     "output"}], "/.", 
    RowBox[{"{", 
     RowBox[{"\[Kappa]", "\[Rule]", "0.5"}], "}"}]}]}]}]], "Input",
 CellGroupingRules->{"GroupTogetherGrouping", 10000.},
 CellChangeTimes->{{3.760045630987232*^9, 3.7600457485215645`*^9}, 
   3.7600457895871105`*^9, 3.7600458210107183`*^9, {3.760046038529518*^9, 
   3.7600460549335966`*^9}, {3.76004609987269*^9, 3.760046125532891*^9}, {
   3.760053483694812*^9, 3.7600534847477865`*^9}, {3.806325932972495*^9, 
   3.8063259603462887`*^9}, {3.806326235177636*^9, 3.806326241107785*^9}, {
   3.806326291230796*^9, 3.8063263350775843`*^9}, {3.8063283788816705`*^9, 
   3.806328380746689*^9}, {3.806331685062378*^9, 3.8063316925723*^9}, {
   3.806333046291534*^9, 3.806333055545796*^9}, {3.809034846438462*^9, 
   3.8090348831603427`*^9}, {3.8090349183579006`*^9, 3.809034935525586*^9}, {
   3.809579060984441*^9, 3.8095790789174776`*^9}, {3.809579122807356*^9, 
   3.8095791323014917`*^9}, {3.809580545288973*^9, 3.809580553495835*^9}, {
   3.8095824335143046`*^9, 3.809582440097789*^9}, {3.809582492146534*^9, 
   3.809582492248557*^9}, {3.8095827813627715`*^9, 3.8095827906648703`*^9}, 
   3.8095976796714025`*^9, 3.809621807656731*^9, 3.809621868210744*^9, {
   3.8096396947127676`*^9, 3.809639695275324*^9}, {3.809645452297067*^9, 
   3.809645476744173*^9}, {3.8096455248473177`*^9, 3.8096455302695303`*^9}, {
   3.809645686873009*^9, 3.8096456986994076`*^9}, {3.809645736205415*^9, 
   3.809645737439889*^9}, {3.8097870821612353`*^9, 3.809787088505345*^9}, {
   3.8097871336084237`*^9, 3.809787178626601*^9}, 3.8097872140150943`*^9, {
   3.8097872459118576`*^9, 3.809787271591546*^9}},
 ExpressionUUID -> "522d3214-5735-4e88-aac9-e7a3ac26760d"],

Cell[BoxData["0.7153772780684298`"], "Output",
 CellGroupingRules->{"GroupTogetherGrouping", 10000.},
 CellChangeTimes->{{3.8095790531506634`*^9, 3.809579079426587*^9}, {
   3.8095791233344593`*^9, 3.8095791325495324`*^9}, 3.8095791906206675`*^9, 
   3.8095795142527723`*^9, 3.8095796254028196`*^9, 3.80958016021329*^9, 
   3.809580224209736*^9, {3.809580349870057*^9, 3.80958040792599*^9}, 
   3.809580487049837*^9, {3.809580531162794*^9, 3.809580558085854*^9}, 
   3.809580595610329*^9, {3.8095806838702173`*^9, 3.8095807060022154`*^9}, {
   3.809582423201976*^9, 3.809582441193021*^9}, {3.8095824853820024`*^9, 
   3.8095824927346516`*^9}, {3.8095825258531218`*^9, 3.8095825432910595`*^9}, 
   3.809582591564966*^9, {3.809582783585269*^9, 3.8095828629101706`*^9}, 
   3.8095828952664766`*^9, 3.809584564207854*^9, 3.809586377711776*^9, 
   3.809588746291216*^9, 3.809590559743558*^9, 3.8095976796714025`*^9, 
   3.8095977347078133`*^9, 3.809598508040142*^9, 3.809601119284218*^9, {
   3.8096218091099195`*^9, 3.809621868601389*^9}, {3.8096396741489887`*^9, 
   3.809639695634696*^9}, 3.8096399993460903`*^9, 3.809640327261099*^9, 
   3.8096452859013367`*^9, {3.8096454533596125`*^9, 3.809645477384839*^9}, {
   3.809645517831239*^9, 3.809645530738284*^9}, {3.8096456670123763`*^9, 
   3.8096456997463474`*^9}, 3.809645738174285*^9, 3.8096463827284765`*^9, 
   3.80964667169906*^9, 3.809647117908985*^9, 3.8096475651999245`*^9, 
   3.8096476125622425`*^9, 3.8097088905358067`*^9, 3.809780493195386*^9, {
   3.809787082723771*^9, 3.8097871921430435`*^9}, {3.809787228890992*^9, 
   3.8097872551374226`*^9}, 3.8097872861353607`*^9, 3.8097877818505335`*^9, 
   3.809787910980337*^9, 3.80978797520923*^9, 3.8097880246360235`*^9, 
   3.8097880987671776`*^9, 3.8097881726154013`*^9, 3.8097882592740345`*^9, 
   3.809788304573655*^9, 3.809788440773834*^9, 3.815569663392518*^9, 
   3.815570544486122*^9, 3.8174264376951237`*^9, 3.8174265552840276`*^9, 
   3.817426845819764*^9, 3.817431901041032*^9, 3.817437005220001*^9, {
   3.817437218774134*^9, 3.817437235686924*^9}, 3.817437478285516*^9, 
   3.817437895804558*^9, 3.8174380005095935`*^9, 3.817438035631465*^9, 
   3.817438091268597*^9, 3.817438454165889*^9, 3.8174389825562057`*^9, 
   3.8174409723437014`*^9, 3.8174411683970404`*^9, 3.817441248186705*^9, {
   3.817441292723737*^9, 3.817441304911992*^9}, 3.8174414801189337`*^9, 
   3.817441849773671*^9, 3.817441966605193*^9, 3.8174420018429823`*^9, 
   3.8174420340416584`*^9, {3.8174422182129316`*^9, 3.817442236995344*^9}, 
   3.8174422768116174`*^9, 3.8174423694896164`*^9, 3.817446367642791*^9},
 ExpressionUUID -> "afbd1982-5bfb-4d70-86b1-3bb5846b5723"],

Cell[BoxData[
 RowBox[{
  RowBox[{"(*", 
   RowBox[{"calculation", " ", "of", " ", "\[Beta]"}], "*)"}], "\n", 
  RowBox[{"\[Beta]", "=", 
   RowBox[{
    RowBox[{
     RowBox[{
      SubscriptBox["\[Lambda]", "w"], "/", 
      RowBox[{"(", 
       RowBox[{
        SubscriptBox["i", "wn"], "+", 
        SubscriptBox["i", "wm"], "+", 
        SubscriptBox["i", "wc"], "+", 
        RowBox[{"\[Kappa]", 
         RowBox[{"(", 
          RowBox[{
           SubscriptBox["i", "hn"], "+", 
           SubscriptBox["i", "hm"], "+", 
           SubscriptBox["i", "hc"]}], ")"}]}]}], ")"}]}], "/.", "output"}], "/.", 
    RowBox[{"\[Kappa]", "\[Rule]", "0.5"}]}]}]}]], "Input",
 CellGroupingRules->{"GroupTogetherGrouping", 10000.},
 CellChangeTimes->{{3.7600471980960197`*^9, 3.7600472017750874`*^9}, {
   3.8095978603581476`*^9, 3.8095978786982894`*^9}, 3.8095980165533504`*^9, {
   3.8096218907231584`*^9, 3.8096218988486643`*^9}, 3.8096392191848497`*^9, {
   3.809639698931801*^9, 3.809639700213106*^9}, {3.8096454830101905`*^9, 
   3.8096454860572767`*^9}, {3.8096455533959665`*^9, 3.809645587476209*^9}, {
   3.8096457196262817`*^9, 3.809645732861457*^9}, 3.80978710516263*^9, 
   3.809787143144307*^9, 3.809787184064453*^9, 3.809787216046467*^9, {
   3.80978724834953*^9, 3.809787274873021*^9}},
 ExpressionUUID -> "b678f6ae-a580-4160-a6b7-a9ea411cde69"],

Cell[BoxData["0.019033717154126016`"], "Output",
 CellGroupingRules->{"GroupTogetherGrouping", 10000.},
 CellChangeTimes->{{3.809597872388853*^9, 3.809597879797523*^9}, 
   3.8095985080701494`*^9, 3.809601119316226*^9, {3.8096218916294403`*^9, 
   3.8096218996143093`*^9}, 3.8096392191848497`*^9, {3.8096396741489887`*^9, 
   3.8096397004787564`*^9}, 3.8096399993617153`*^9, 3.809640327276725*^9, 
   3.8096452859169636`*^9, 3.809645487104196*^9, 3.809645517846858*^9, {
   3.809645554974166*^9, 3.8096455643497477`*^9}, 3.8096456670280027`*^9, {
   3.809645721001343*^9, 3.8096457335802755`*^9}, 3.8096463827441072`*^9, 
   3.8096466717303104`*^9, 3.809647117924614*^9, 3.809647565215558*^9, 
   3.8096476125778685`*^9, 3.809708893020328*^9, 3.809780493211011*^9, 
   3.8097871101848736`*^9, {3.809787144144393*^9, 3.8097871921586723`*^9}, {
   3.809787228906619*^9, 3.8097872551530476`*^9}, 3.809787286150988*^9, 
   3.8097877818661594`*^9, 3.809787910980337*^9, 3.809787975224856*^9, 
   3.8097880246516457`*^9, 3.8097880987828007`*^9, 3.809788172631028*^9, 
   3.8097882592896614`*^9, 3.809788304589281*^9, 3.8097884407894597`*^9, 
   3.815569663423535*^9, 3.8155705445061283`*^9, 3.8174264377107487`*^9, 
   3.817426555299653*^9, 3.81742684583539*^9, 3.817431901056658*^9, 
   3.817437005235628*^9, {3.817437218775172*^9, 3.81743723570255*^9}, 
   3.8174374783011417`*^9, 3.8174378958201847`*^9, 3.81743800052522*^9, 
   3.817438035647091*^9, 3.817438091268597*^9, 3.8174384541815157`*^9, 
   3.8174389825718307`*^9, 3.8174409723593273`*^9, 3.817441168412666*^9, 
   3.817441248186705*^9, {3.817441292723737*^9, 3.8174413049276175`*^9}, 
   3.817441480134559*^9, 3.8174418497892966`*^9, 3.817441966620819*^9, 
   3.817442001874234*^9, 3.8174420340572844`*^9, {3.8174422182285576`*^9, 
   3.81744223701097*^9}, 3.8174422768428693`*^9, 3.8174423695052414`*^9, 
   3.8174463676584177`*^9},
 ExpressionUUID -> "4be58f5c-db17-47bb-b223-01673cb8e98e"]
}, Open  ]],

Cell[BoxData[
 RowBox[{
  RowBox[{"(*", 
   RowBox[{
   "solving", " ", "the", " ", "model", " ", "with", " ", "the", " ", 
    "obtained", " ", "values"}], "*)"}], " ", 
  RowBox[{
   RowBox[{
    RowBox[{
     RowBox[{"{", 
      RowBox[{"ma", ",", "\[Theta]", ",", "\[Omega]", ",", "\[Mu]", ",", 
       SubscriptBox["\[Rho]", "h"], ",", 
       SubscriptBox["\[Rho]", "u"], ",", 
       SubscriptBox["\[Rho]", "r"], ",", 
       SubscriptBox["\[Rho]", "w"], ",", "\[Eta]", ",", "\[Beta]", ",", 
       "\[Delta]", ",", "\[Kappa]"}], "}"}], "=", 
     RowBox[{
      RowBox[{
       RowBox[{"{", 
        RowBox[{"ma", ",", "\[Theta]", ",", "\[Omega]", ",", "\[Mu]", ",", 
         SubscriptBox["\[Rho]", "h"], ",", 
         SubscriptBox["\[Rho]", "u"], ",", 
         SubscriptBox["\[Rho]", "r"], ",", 
         SubscriptBox["\[Rho]", "w"], ",", "\[Eta]", ",", "\[Beta]", ",", 
         "\[Delta]", ",", "\[Kappa]"}], "}"}], "/.", "output"}], "/.", 
      RowBox[{"\[Kappa]", "\[Rule]", "0.5"}]}]}], ";", " ", 
    RowBox[{"SystemInitial", "=", 
     RowBox[{"vars", "/.", "output"}]}], ";", 
    RowBox[{"Model", "=", 
     RowBox[{"NDSolve", "[", 
      RowBox[{
       RowBox[{"{", 
        RowBox[{
         RowBox[{
          RowBox[{"{", 
           RowBox[{
            RowBox[{
             SuperscriptBox[
              SubscriptBox["uu", "n"], "\[Prime]",
              MultilineFunction->None], "[", "t", "]"}], ",", 
            RowBox[{
             SuperscriptBox[
              SubscriptBox["ii", "wn"], "\[Prime]",
              MultilineFunction->None], "[", "t", "]"}], ",", 
            RowBox[{
             SuperscriptBox[
              SubscriptBox["ii", "rn"], "\[Prime]",
              MultilineFunction->None], "[", "t", "]"}], ",", 
            RowBox[{
             SuperscriptBox[
              SubscriptBox["ii", "hn"], "\[Prime]",
              MultilineFunction->None], "[", "t", "]"}], ",", 
            RowBox[{
             SuperscriptBox[
              SubscriptBox["uu", "m"], "\[Prime]",
              MultilineFunction->None], "[", "t", "]"}], ",", 
            RowBox[{
             SuperscriptBox[
              SubscriptBox["ii", "wm"], "\[Prime]",
              MultilineFunction->None], "[", "t", "]"}], ",", 
            RowBox[{
             SuperscriptBox[
              SubscriptBox["ii", "rm"], "\[Prime]",
              MultilineFunction->None], "[", "t", "]"}], ",", 
            RowBox[{
             SuperscriptBox[
              SubscriptBox["ii", "hm"], "\[Prime]",
              MultilineFunction->None], "[", "t", "]"}], ",", 
            RowBox[{
             SuperscriptBox[
              SubscriptBox["uu", "c"], "\[Prime]",
              MultilineFunction->None], "[", "t", "]"}], ",", 
            RowBox[{
             SuperscriptBox[
              SubscriptBox["ii", "wc"], "\[Prime]",
              MultilineFunction->None], "[", "t", "]"}], ",", 
            RowBox[{
             SuperscriptBox[
              SubscriptBox["ii", "rc"], "\[Prime]",
              MultilineFunction->None], "[", "t", "]"}], ",", 
            RowBox[{
             SuperscriptBox[
              SubscriptBox["ii", "hc"], "\[Prime]",
              MultilineFunction->None], "[", "t", "]"}]}], "}"}], "\[Equal]", 
          RowBox[{"{", 
           RowBox[{
            RowBox[{"\[Mu]", "-", 
             RowBox[{
              RowBox[{"(", 
               RowBox[{"ma", "+", "\[Mu]"}], ")"}], " ", 
              RowBox[{
               SubscriptBox["uu", "n"], "[", "t", "]"}]}], "-", 
             RowBox[{
              RowBox[{"(", 
               RowBox[{
                RowBox[{"\[Beta]", " ", "\[Delta]", " ", 
                 RowBox[{"(", 
                  RowBox[{
                   RowBox[{
                    RowBox[{"(", 
                    RowBox[{"1", "-", "\[Kappa]"}], ")"}], " ", 
                    RowBox[{"(", 
                    RowBox[{
                    RowBox[{
                    SubscriptBox["ii", "hc"], "[", "t", "]"}], "+", 
                    RowBox[{
                    SubscriptBox["ii", "hm"], "[", "t", "]"}], "+", 
                    RowBox[{
                    SubscriptBox["ii", "hn"], "[", "t", "]"}]}], ")"}]}], "+", 
                   RowBox[{"(", 
                    RowBox[{
                    RowBox[{
                    SubscriptBox["ii", "rn"], "[", "t", "]"}], "+", 
                    RowBox[{
                    SubscriptBox["ii", "rc"], "[", "t", "]"}], "+", 
                    RowBox[{
                    SubscriptBox["ii", "rm"], "[", "t", "]"}]}], ")"}]}], 
                  ")"}]}], "+", 
                RowBox[{"\[Beta]", " ", 
                 RowBox[{"(", 
                  RowBox[{
                   RowBox[{"\[Kappa]", " ", 
                    RowBox[{"(", 
                    RowBox[{
                    RowBox[{
                    SubscriptBox["ii", "hc"], "[", "t", "]"}], "+", 
                    RowBox[{
                    SubscriptBox["ii", "hm"], "[", "t", "]"}], "+", 
                    RowBox[{
                    SubscriptBox["ii", "hn"], "[", "t", "]"}]}], ")"}]}], "+", 
                   RowBox[{
                    SubscriptBox["ii", "wc"], "[", "t", "]"}], "+", 
                   RowBox[{
                    SubscriptBox["ii", "wm"], "[", "t", "]"}], "+", 
                   RowBox[{
                    SubscriptBox["ii", "wn"], "[", "t", "]"}]}], ")"}]}]}], 
               ")"}], " ", 
              RowBox[{
               SubscriptBox["uu", "n"], "[", "t", "]"}]}]}], ",", 
            RowBox[{
             RowBox[{
              RowBox[{"-", 
               RowBox[{"(", 
                RowBox[{
                "ma", "+", "\[Theta]", "+", "\[Mu]", "+", "\[Omega]", "+", 
                 RowBox[{"\[Beta]", " ", "\[Delta]", " ", 
                  RowBox[{"(", 
                   RowBox[{
                    RowBox[{
                    RowBox[{"(", 
                    RowBox[{"1", "-", "\[Kappa]"}], ")"}], " ", 
                    RowBox[{"(", 
                    RowBox[{
                    RowBox[{
                    SubscriptBox["ii", "hc"], "[", "t", "]"}], "+", 
                    RowBox[{
                    SubscriptBox["ii", "hm"], "[", "t", "]"}], "+", 
                    RowBox[{
                    SubscriptBox["ii", "hn"], "[", "t", "]"}]}], ")"}]}], "+", 
                    RowBox[{"(", 
                    RowBox[{
                    RowBox[{
                    SubscriptBox["ii", "rn"], "[", "t", "]"}], "+", 
                    RowBox[{
                    SubscriptBox["ii", "rc"], "[", "t", "]"}], "+", 
                    RowBox[{
                    SubscriptBox["ii", "rm"], "[", "t", "]"}]}], ")"}]}], 
                   ")"}]}]}], ")"}]}], " ", 
              RowBox[{
               SubscriptBox["ii", "wn"], "[", "t", "]"}]}], "+", 
             RowBox[{"\[Beta]", " ", 
              RowBox[{"(", 
               RowBox[{
                RowBox[{"\[Kappa]", " ", 
                 RowBox[{"(", 
                  RowBox[{
                   RowBox[{
                    SubscriptBox["ii", "hc"], "[", "t", "]"}], "+", 
                   RowBox[{
                    SubscriptBox["ii", "hm"], "[", "t", "]"}], "+", 
                   RowBox[{
                    SubscriptBox["ii", "hn"], "[", "t", "]"}]}], ")"}]}], "+", 
                RowBox[{
                 SubscriptBox["ii", "wc"], "[", "t", "]"}], "+", 
                RowBox[{
                 SubscriptBox["ii", "wm"], "[", "t", "]"}], "+", 
                RowBox[{
                 SubscriptBox["ii", "wn"], "[", "t", "]"}]}], ")"}], " ", 
              RowBox[{
               SubscriptBox["uu", "n"], "[", "t", "]"}]}]}], ",", 
            RowBox[{
             RowBox[{
              RowBox[{"-", 
               RowBox[{
                SubscriptBox["ii", "rn"], "[", "t", "]"}]}], " ", 
              RowBox[{"(", 
               RowBox[{"ma", "+", "\[Theta]", "+", "\[Mu]", "+", 
                RowBox[{"\[Beta]", " ", 
                 RowBox[{"(", 
                  RowBox[{
                   RowBox[{"\[Kappa]", " ", 
                    RowBox[{"(", 
                    RowBox[{
                    RowBox[{
                    SubscriptBox["ii", "hc"], "[", "t", "]"}], "+", 
                    RowBox[{
                    SubscriptBox["ii", "hm"], "[", "t", "]"}], "+", 
                    RowBox[{
                    SubscriptBox["ii", "hn"], "[", "t", "]"}]}], ")"}]}], "+", 
                   RowBox[{
                    SubscriptBox["ii", "wc"], "[", "t", "]"}], "+", 
                   RowBox[{
                    SubscriptBox["ii", "wm"], "[", "t", "]"}], "+", 
                   RowBox[{
                    SubscriptBox["ii", "wn"], "[", "t", "]"}]}], ")"}]}]}], 
               ")"}]}], "+", 
             RowBox[{"\[Beta]", " ", "\[Delta]", " ", 
              RowBox[{"(", 
               RowBox[{
                RowBox[{
                 RowBox[{"(", 
                  RowBox[{"1", "-", "\[Kappa]"}], ")"}], " ", 
                 RowBox[{"(", 
                  RowBox[{
                   RowBox[{
                    SubscriptBox["ii", "hc"], "[", "t", "]"}], "+", 
                   RowBox[{
                    SubscriptBox["ii", "hm"], "[", "t", "]"}], "+", 
                   RowBox[{
                    SubscriptBox["ii", "hn"], "[", "t", "]"}]}], ")"}]}], "+", 
                RowBox[{"(", 
                 RowBox[{
                  RowBox[{
                   SubscriptBox["ii", "rn"], "[", "t", "]"}], "+", 
                  RowBox[{
                   SubscriptBox["ii", "rc"], "[", "t", "]"}], "+", 
                  RowBox[{
                   SubscriptBox["ii", "rm"], "[", "t", "]"}]}], ")"}]}], 
               ")"}], " ", 
              RowBox[{
               SubscriptBox["uu", "n"], "[", "t", "]"}]}]}], ",", 
            RowBox[{
             RowBox[{
              RowBox[{"-", 
               RowBox[{"(", 
                RowBox[{"ma", "+", "\[Theta]", "+", "\[Mu]"}], ")"}]}], " ", 
              RowBox[{
               SubscriptBox["ii", "hn"], "[", "t", "]"}]}], "+", 
             RowBox[{"\[Omega]", " ", 
              RowBox[{
               SubscriptBox["ii", "wn"], "[", "t", "]"}]}], "+", 
             RowBox[{"\[Beta]", " ", "\[Delta]", " ", 
              RowBox[{"(", 
               RowBox[{
                RowBox[{
                 RowBox[{"(", 
                  RowBox[{"1", "-", "\[Kappa]"}], ")"}], " ", 
                 RowBox[{"(", 
                  RowBox[{
                   RowBox[{
                    SubscriptBox["ii", "hc"], "[", "t", "]"}], "+", 
                   RowBox[{
                    SubscriptBox["ii", "hm"], "[", "t", "]"}], "+", 
                   RowBox[{
                    SubscriptBox["ii", "hn"], "[", "t", "]"}]}], ")"}]}], "+", 
                RowBox[{"(", 
                 RowBox[{
                  RowBox[{
                   SubscriptBox["ii", "rn"], "[", "t", "]"}], "+", 
                  RowBox[{
                   SubscriptBox["ii", "rc"], "[", "t", "]"}], "+", 
                  RowBox[{
                   SubscriptBox["ii", "rm"], "[", "t", "]"}]}], ")"}]}], 
               ")"}], " ", 
              RowBox[{
               SubscriptBox["ii", "wn"], "[", "t", "]"}]}], "+", 
             RowBox[{"\[Beta]", " ", 
              RowBox[{
               SubscriptBox["ii", "rn"], "[", "t", "]"}], " ", 
              RowBox[{"(", 
               RowBox[{
                RowBox[{"\[Kappa]", " ", 
                 RowBox[{"(", 
                  RowBox[{
                   RowBox[{
                    SubscriptBox["ii", "hc"], "[", "t", "]"}], "+", 
                   RowBox[{
                    SubscriptBox["ii", "hm"], "[", "t", "]"}], "+", 
                   RowBox[{
                    SubscriptBox["ii", "hn"], "[", "t", "]"}]}], ")"}]}], "+", 
                RowBox[{
                 SubscriptBox["ii", "wc"], "[", "t", "]"}], "+", 
                RowBox[{
                 SubscriptBox["ii", "wm"], "[", "t", "]"}], "+", 
                RowBox[{
                 SubscriptBox["ii", "wn"], "[", "t", "]"}]}], ")"}]}]}], ",", 
            RowBox[{
             RowBox[{
              RowBox[{"-", "\[Mu]"}], " ", 
              RowBox[{
               SubscriptBox["uu", "m"], "[", "t", "]"}]}], "-", 
             RowBox[{
              RowBox[{"(", 
               RowBox[{
                RowBox[{"\[Beta]", " ", "\[Delta]", " ", 
                 RowBox[{"(", 
                  RowBox[{
                   RowBox[{
                    RowBox[{"(", 
                    RowBox[{"1", "-", "\[Kappa]"}], ")"}], " ", 
                    RowBox[{"(", 
                    RowBox[{
                    RowBox[{
                    SubscriptBox["ii", "hc"], "[", "t", "]"}], "+", 
                    RowBox[{
                    SubscriptBox["ii", "hm"], "[", "t", "]"}], "+", 
                    RowBox[{
                    SubscriptBox["ii", "hn"], "[", "t", "]"}]}], ")"}]}], "+", 
                   RowBox[{"(", 
                    RowBox[{
                    RowBox[{
                    SubscriptBox["ii", "rn"], "[", "t", "]"}], "+", 
                    RowBox[{
                    SubscriptBox["ii", "rc"], "[", "t", "]"}], "+", 
                    RowBox[{
                    SubscriptBox["ii", "rm"], "[", "t", "]"}]}], ")"}]}], 
                  ")"}]}], "+", 
                RowBox[{"\[Beta]", " ", 
                 RowBox[{"(", 
                  RowBox[{
                   RowBox[{"\[Kappa]", " ", 
                    RowBox[{"(", 
                    RowBox[{
                    RowBox[{
                    SubscriptBox["ii", "hc"], "[", "t", "]"}], "+", 
                    RowBox[{
                    SubscriptBox["ii", "hm"], "[", "t", "]"}], "+", 
                    RowBox[{
                    SubscriptBox["ii", "hn"], "[", "t", "]"}]}], ")"}]}], "+", 
                   RowBox[{
                    SubscriptBox["ii", "wc"], "[", "t", "]"}], "+", 
                   RowBox[{
                    SubscriptBox["ii", "wm"], "[", "t", "]"}], "+", 
                   RowBox[{
                    SubscriptBox["ii", "wn"], "[", "t", "]"}]}], ")"}]}]}], 
               ")"}], " ", 
              RowBox[{
               SubscriptBox["uu", "m"], "[", "t", "]"}]}], "+", 
             RowBox[{"ma", " ", 
              RowBox[{
               SubscriptBox["uu", "n"], "[", "t", "]"}]}]}], ",", 
            RowBox[{
             RowBox[{
              RowBox[{"-", 
               RowBox[{"(", 
                RowBox[{"\[Theta]", "+", "\[Mu]", "+", "\[Omega]", "+", 
                 RowBox[{"\[Beta]", " ", "\[Delta]", " ", 
                  RowBox[{"(", 
                   RowBox[{
                    RowBox[{
                    RowBox[{"(", 
                    RowBox[{"1", "-", "\[Kappa]"}], ")"}], " ", 
                    RowBox[{"(", 
                    RowBox[{
                    RowBox[{
                    SubscriptBox["ii", "hc"], "[", "t", "]"}], "+", 
                    RowBox[{
                    SubscriptBox["ii", "hm"], "[", "t", "]"}], "+", 
                    RowBox[{
                    SubscriptBox["ii", "hn"], "[", "t", "]"}]}], ")"}]}], "+", 
                    RowBox[{"(", 
                    RowBox[{
                    RowBox[{
                    SubscriptBox["ii", "rn"], "[", "t", "]"}], "+", 
                    RowBox[{
                    SubscriptBox["ii", "rc"], "[", "t", "]"}], "+", 
                    RowBox[{
                    SubscriptBox["ii", "rm"], "[", "t", "]"}]}], ")"}]}], 
                   ")"}]}]}], ")"}]}], " ", 
              RowBox[{
               SubscriptBox["ii", "wm"], "[", "t", "]"}]}], "+", 
             RowBox[{"ma", " ", 
              RowBox[{"(", 
               RowBox[{"1", "-", "\[Eta]"}], ")"}], " ", 
              RowBox[{
               SubscriptBox["ii", "wn"], "[", "t", "]"}]}], "+", 
             RowBox[{"\[Beta]", " ", 
              RowBox[{"(", 
               RowBox[{
                RowBox[{"\[Kappa]", " ", 
                 RowBox[{"(", 
                  RowBox[{
                   RowBox[{
                    SubscriptBox["ii", "hc"], "[", "t", "]"}], "+", 
                   RowBox[{
                    SubscriptBox["ii", "hm"], "[", "t", "]"}], "+", 
                   RowBox[{
                    SubscriptBox["ii", "hn"], "[", "t", "]"}]}], ")"}]}], "+", 
                RowBox[{
                 SubscriptBox["ii", "wc"], "[", "t", "]"}], "+", 
                RowBox[{
                 SubscriptBox["ii", "wm"], "[", "t", "]"}], "+", 
                RowBox[{
                 SubscriptBox["ii", "wn"], "[", "t", "]"}]}], ")"}], " ", 
              RowBox[{
               SubscriptBox["uu", "m"], "[", "t", "]"}]}]}], ",", 
            RowBox[{
             RowBox[{"ma", " ", 
              RowBox[{
               SubscriptBox["ii", "rn"], "[", "t", "]"}]}], "-", 
             RowBox[{
              RowBox[{
               SubscriptBox["ii", "rm"], "[", "t", "]"}], " ", 
              RowBox[{"(", 
               RowBox[{"\[Theta]", "+", "\[Mu]", "+", 
                RowBox[{"\[Beta]", " ", 
                 RowBox[{"(", 
                  RowBox[{
                   RowBox[{"\[Kappa]", " ", 
                    RowBox[{"(", 
                    RowBox[{
                    RowBox[{
                    SubscriptBox["ii", "hc"], "[", "t", "]"}], "+", 
                    RowBox[{
                    SubscriptBox["ii", "hm"], "[", "t", "]"}], "+", 
                    RowBox[{
                    SubscriptBox["ii", "hn"], "[", "t", "]"}]}], ")"}]}], "+", 
                   RowBox[{
                    SubscriptBox["ii", "wc"], "[", "t", "]"}], "+", 
                   RowBox[{
                    SubscriptBox["ii", "wm"], "[", "t", "]"}], "+", 
                   RowBox[{
                    SubscriptBox["ii", "wn"], "[", "t", "]"}]}], ")"}]}]}], 
               ")"}]}], "+", 
             RowBox[{"\[Beta]", " ", "\[Delta]", " ", 
              RowBox[{"(", 
               RowBox[{
                RowBox[{
                 RowBox[{"(", 
                  RowBox[{"1", "-", "\[Kappa]"}], ")"}], " ", 
                 RowBox[{"(", 
                  RowBox[{
                   RowBox[{
                    SubscriptBox["ii", "hc"], "[", "t", "]"}], "+", 
                   RowBox[{
                    SubscriptBox["ii", "hm"], "[", "t", "]"}], "+", 
                   RowBox[{
                    SubscriptBox["ii", "hn"], "[", "t", "]"}]}], ")"}]}], "+", 
                RowBox[{"(", 
                 RowBox[{
                  RowBox[{
                   SubscriptBox["ii", "rn"], "[", "t", "]"}], "+", 
                  RowBox[{
                   SubscriptBox["ii", "rc"], "[", "t", "]"}], "+", 
                  RowBox[{
                   SubscriptBox["ii", "rm"], "[", "t", "]"}]}], ")"}]}], 
               ")"}], " ", 
              RowBox[{
               SubscriptBox["uu", "m"], "[", "t", "]"}]}]}], ",", 
            RowBox[{
             RowBox[{
              RowBox[{"-", 
               RowBox[{"(", 
                RowBox[{"\[Theta]", "+", "\[Mu]"}], ")"}]}], " ", 
              RowBox[{
               SubscriptBox["ii", "hm"], "[", "t", "]"}]}], "+", 
             RowBox[{"ma", " ", 
              RowBox[{
               SubscriptBox["ii", "hn"], "[", "t", "]"}]}], "+", 
             RowBox[{"\[Omega]", " ", 
              RowBox[{
               SubscriptBox["ii", "wm"], "[", "t", "]"}]}], "+", 
             RowBox[{"\[Beta]", " ", "\[Delta]", " ", 
              RowBox[{"(", 
               RowBox[{
                RowBox[{
                 RowBox[{"(", 
                  RowBox[{"1", "-", "\[Kappa]"}], ")"}], " ", 
                 RowBox[{"(", 
                  RowBox[{
                   RowBox[{
                    SubscriptBox["ii", "hc"], "[", "t", "]"}], "+", 
                   RowBox[{
                    SubscriptBox["ii", "hm"], "[", "t", "]"}], "+", 
                   RowBox[{
                    SubscriptBox["ii", "hn"], "[", "t", "]"}]}], ")"}]}], "+", 
                RowBox[{"(", 
                 RowBox[{
                  RowBox[{
                   SubscriptBox["ii", "rn"], "[", "t", "]"}], "+", 
                  RowBox[{
                   SubscriptBox["ii", "rc"], "[", "t", "]"}], "+", 
                  RowBox[{
                   SubscriptBox["ii", "rm"], "[", "t", "]"}]}], ")"}]}], 
               ")"}], " ", 
              RowBox[{
               SubscriptBox["ii", "wm"], "[", "t", "]"}]}], "+", 
             RowBox[{"ma", " ", "\[Eta]", " ", 
              RowBox[{
               SubscriptBox["ii", "wn"], "[", "t", "]"}]}], "+", 
             RowBox[{"\[Beta]", " ", 
              RowBox[{
               SubscriptBox["ii", "rm"], "[", "t", "]"}], " ", 
              RowBox[{"(", 
               RowBox[{
                RowBox[{"\[Kappa]", " ", 
                 RowBox[{"(", 
                  RowBox[{
                   RowBox[{
                    SubscriptBox["ii", "hc"], "[", "t", "]"}], "+", 
                   RowBox[{
                    SubscriptBox["ii", "hm"], "[", "t", "]"}], "+", 
                   RowBox[{
                    SubscriptBox["ii", "hn"], "[", "t", "]"}]}], ")"}]}], "+", 
                RowBox[{
                 SubscriptBox["ii", "wc"], "[", "t", "]"}], "+", 
                RowBox[{
                 SubscriptBox["ii", "wm"], "[", "t", "]"}], "+", 
                RowBox[{
                 SubscriptBox["ii", "wn"], "[", "t", "]"}]}], ")"}]}]}], ",", 
            RowBox[{
             RowBox[{"\[Theta]", " ", 
              SubscriptBox["\[Rho]", "u"], " ", 
              RowBox[{"(", 
               RowBox[{
                RowBox[{
                 SubscriptBox["ii", "wc"], "[", "t", "]"}], "+", 
                RowBox[{
                 SubscriptBox["ii", "wm"], "[", "t", "]"}], "+", 
                RowBox[{
                 SubscriptBox["ii", "wn"], "[", "t", "]"}]}], ")"}]}], "+", 
             RowBox[{
              RowBox[{"(", 
               RowBox[{
                RowBox[{"-", "\[Mu]"}], "-", 
                RowBox[{"\[Beta]", " ", "\[Delta]", " ", 
                 RowBox[{"(", 
                  RowBox[{
                   RowBox[{
                    RowBox[{"(", 
                    RowBox[{"1", "-", "\[Kappa]"}], ")"}], " ", 
                    RowBox[{"(", 
                    RowBox[{
                    RowBox[{
                    SubscriptBox["ii", "hc"], "[", "t", "]"}], "+", 
                    RowBox[{
                    SubscriptBox["ii", "hm"], "[", "t", "]"}], "+", 
                    RowBox[{
                    SubscriptBox["ii", "hn"], "[", "t", "]"}]}], ")"}]}], "+", 
                   RowBox[{"(", 
                    RowBox[{
                    RowBox[{
                    SubscriptBox["ii", "rn"], "[", "t", "]"}], "+", 
                    RowBox[{
                    SubscriptBox["ii", "rc"], "[", "t", "]"}], "+", 
                    RowBox[{
                    SubscriptBox["ii", "rm"], "[", "t", "]"}]}], ")"}]}], 
                  ")"}]}], "-", 
                RowBox[{"\[Beta]", " ", 
                 RowBox[{"(", 
                  RowBox[{
                   RowBox[{"\[Kappa]", " ", 
                    RowBox[{"(", 
                    RowBox[{
                    RowBox[{
                    SubscriptBox["ii", "hc"], "[", "t", "]"}], "+", 
                    RowBox[{
                    SubscriptBox["ii", "hm"], "[", "t", "]"}], "+", 
                    RowBox[{
                    SubscriptBox["ii", "hn"], "[", "t", "]"}]}], ")"}]}], "+", 
                   RowBox[{
                    SubscriptBox["ii", "wc"], "[", "t", "]"}], "+", 
                   RowBox[{
                    SubscriptBox["ii", "wm"], "[", "t", "]"}], "+", 
                   RowBox[{
                    SubscriptBox["ii", "wn"], "[", "t", "]"}]}], ")"}]}]}], 
               ")"}], " ", 
              RowBox[{
               SubscriptBox["uu", "c"], "[", "t", "]"}]}]}], ",", 
            RowBox[{
             RowBox[{
              RowBox[{"-", 
               RowBox[{"(", 
                RowBox[{
                 RowBox[{"ma", " ", "\[Eta]"}], "+", "\[Theta]", "+", "\[Mu]",
                  "+", "\[Omega]", "+", 
                 RowBox[{"\[Beta]", " ", "\[Delta]", " ", 
                  RowBox[{"(", 
                   RowBox[{
                    RowBox[{
                    RowBox[{"(", 
                    RowBox[{"1", "-", "\[Kappa]"}], ")"}], " ", 
                    RowBox[{"(", 
                    RowBox[{
                    RowBox[{
                    SubscriptBox["ii", "hc"], "[", "t", "]"}], "+", 
                    RowBox[{
                    SubscriptBox["ii", "hm"], "[", "t", "]"}], "+", 
                    RowBox[{
                    SubscriptBox["ii", "hn"], "[", "t", "]"}]}], ")"}]}], "+", 
                    RowBox[{"(", 
                    RowBox[{
                    RowBox[{
                    SubscriptBox["ii", "rn"], "[", "t", "]"}], "+", 
                    RowBox[{
                    SubscriptBox["ii", "rc"], "[", "t", "]"}], "+", 
                    RowBox[{
                    SubscriptBox["ii", "rm"], "[", "t", "]"}]}], ")"}]}], 
                   ")"}]}]}], ")"}]}], " ", 
              RowBox[{
               SubscriptBox["ii", "wc"], "[", "t", "]"}]}], "+", 
             RowBox[{"\[Theta]", " ", 
              SubscriptBox["\[Rho]", "w"], " ", 
              RowBox[{"(", 
               RowBox[{
                RowBox[{
                 SubscriptBox["ii", "wc"], "[", "t", "]"}], "+", 
                RowBox[{
                 SubscriptBox["ii", "wm"], "[", "t", "]"}], "+", 
                RowBox[{
                 SubscriptBox["ii", "wn"], "[", "t", "]"}]}], ")"}]}], "+", 
             RowBox[{"\[Beta]", " ", 
              RowBox[{"(", 
               RowBox[{
                RowBox[{"\[Kappa]", " ", 
                 RowBox[{"(", 
                  RowBox[{
                   RowBox[{
                    SubscriptBox["ii", "hc"], "[", "t", "]"}], "+", 
                   RowBox[{
                    SubscriptBox["ii", "hm"], "[", "t", "]"}], "+", 
                   RowBox[{
                    SubscriptBox["ii", "hn"], "[", "t", "]"}]}], ")"}]}], "+", 
                RowBox[{
                 SubscriptBox["ii", "wc"], "[", "t", "]"}], "+", 
                RowBox[{
                 SubscriptBox["ii", "wm"], "[", "t", "]"}], "+", 
                RowBox[{
                 SubscriptBox["ii", "wn"], "[", "t", "]"}]}], ")"}], " ", 
              RowBox[{
               SubscriptBox["uu", "c"], "[", "t", "]"}]}]}], ",", 
            RowBox[{
             RowBox[{"\[Theta]", " ", 
              RowBox[{"(", 
               RowBox[{
                SubscriptBox["\[Rho]", "r"], "+", 
                SubscriptBox["\[Rho]", "u"]}], ")"}], " ", 
              RowBox[{"(", 
               RowBox[{
                RowBox[{
                 SubscriptBox["ii", "hc"], "[", "t", "]"}], "+", 
                RowBox[{
                 SubscriptBox["ii", "hm"], "[", "t", "]"}], "+", 
                RowBox[{
                 SubscriptBox["ii", "hn"], "[", "t", "]"}]}], ")"}]}], "+", 
             RowBox[{"\[Theta]", " ", 
              RowBox[{"(", 
               RowBox[{
                RowBox[{
                 SubscriptBox["ii", "rc"], "[", "t", "]"}], "+", 
                RowBox[{
                 SubscriptBox["ii", "rm"], "[", "t", "]"}], "+", 
                RowBox[{
                 SubscriptBox["ii", "rn"], "[", "t", "]"}]}], ")"}]}], "+", 
             RowBox[{"\[Theta]", " ", 
              SubscriptBox["\[Rho]", "r"], " ", 
              RowBox[{"(", 
               RowBox[{
                RowBox[{
                 SubscriptBox["ii", "wc"], "[", "t", "]"}], "+", 
                RowBox[{
                 SubscriptBox["ii", "wm"], "[", "t", "]"}], "+", 
                RowBox[{
                 SubscriptBox["ii", "wn"], "[", "t", "]"}]}], ")"}]}], "-", 
             RowBox[{
              RowBox[{
               SubscriptBox["ii", "rc"], "[", "t", "]"}], " ", 
              RowBox[{"(", 
               RowBox[{"\[Theta]", "+", "\[Mu]", "+", 
                RowBox[{"\[Beta]", " ", 
                 RowBox[{"(", 
                  RowBox[{
                   RowBox[{"\[Kappa]", " ", 
                    RowBox[{"(", 
                    RowBox[{
                    RowBox[{
                    SubscriptBox["ii", "hc"], "[", "t", "]"}], "+", 
                    RowBox[{
                    SubscriptBox["ii", "hm"], "[", "t", "]"}], "+", 
                    RowBox[{
                    SubscriptBox["ii", "hn"], "[", "t", "]"}]}], ")"}]}], "+", 
                   RowBox[{
                    SubscriptBox["ii", "wc"], "[", "t", "]"}], "+", 
                   RowBox[{
                    SubscriptBox["ii", "wm"], "[", "t", "]"}], "+", 
                   RowBox[{
                    SubscriptBox["ii", "wn"], "[", "t", "]"}]}], ")"}]}]}], 
               ")"}]}], "+", 
             RowBox[{"\[Beta]", " ", "\[Delta]", " ", 
              RowBox[{"(", 
               RowBox[{
                RowBox[{
                 RowBox[{"(", 
                  RowBox[{"1", "-", "\[Kappa]"}], ")"}], " ", 
                 RowBox[{"(", 
                  RowBox[{
                   RowBox[{
                    SubscriptBox["ii", "hc"], "[", "t", "]"}], "+", 
                   RowBox[{
                    SubscriptBox["ii", "hm"], "[", "t", "]"}], "+", 
                   RowBox[{
                    SubscriptBox["ii", "hn"], "[", "t", "]"}]}], ")"}]}], "+", 
                RowBox[{"(", 
                 RowBox[{
                  RowBox[{
                   SubscriptBox["ii", "rn"], "[", "t", "]"}], "+", 
                  RowBox[{
                   SubscriptBox["ii", "rc"], "[", "t", "]"}], "+", 
                  RowBox[{
                   SubscriptBox["ii", "rm"], "[", "t", "]"}]}], ")"}]}], 
               ")"}], " ", 
              RowBox[{
               SubscriptBox["uu", "c"], "[", "t", "]"}]}]}], ",", 
            RowBox[{
             RowBox[{
              RowBox[{"-", 
               RowBox[{"(", 
                RowBox[{"\[Theta]", "+", "\[Mu]"}], ")"}]}], " ", 
              RowBox[{
               SubscriptBox["ii", "hc"], "[", "t", "]"}]}], "+", 
             RowBox[{"\[Theta]", " ", 
              RowBox[{"(", 
               RowBox[{
                SubscriptBox["\[Rho]", "h"], "+", 
                SubscriptBox["\[Rho]", "w"]}], ")"}], " ", 
              RowBox[{"(", 
               RowBox[{
                RowBox[{
                 SubscriptBox["ii", "hc"], "[", "t", "]"}], "+", 
                RowBox[{
                 SubscriptBox["ii", "hm"], "[", "t", "]"}], "+", 
                RowBox[{
                 SubscriptBox["ii", "hn"], "[", "t", "]"}]}], ")"}]}], "+", 
             RowBox[{
              RowBox[{"(", 
               RowBox[{
                RowBox[{"ma", " ", "\[Eta]"}], "+", "\[Omega]"}], ")"}], " ", 
              RowBox[{
               SubscriptBox["ii", "wc"], "[", "t", "]"}]}], "+", 
             RowBox[{"\[Beta]", " ", "\[Delta]", " ", 
              RowBox[{"(", 
               RowBox[{
                RowBox[{
                 RowBox[{"(", 
                  RowBox[{"1", "-", "\[Kappa]"}], ")"}], " ", 
                 RowBox[{"(", 
                  RowBox[{
                   RowBox[{
                    SubscriptBox["ii", "hc"], "[", "t", "]"}], "+", 
                   RowBox[{
                    SubscriptBox["ii", "hm"], "[", "t", "]"}], "+", 
                   RowBox[{
                    SubscriptBox["ii", "hn"], "[", "t", "]"}]}], ")"}]}], "+", 
                RowBox[{"(", 
                 RowBox[{
                  RowBox[{
                   SubscriptBox["ii", "rn"], "[", "t", "]"}], "+", 
                  RowBox[{
                   SubscriptBox["ii", "rc"], "[", "t", "]"}], "+", 
                  RowBox[{
                   SubscriptBox["ii", "rm"], "[", "t", "]"}]}], ")"}]}], 
               ")"}], " ", 
              RowBox[{
               SubscriptBox["ii", "wc"], "[", "t", "]"}]}], "+", 
             RowBox[{"\[Theta]", " ", 
              SubscriptBox["\[Rho]", "h"], " ", 
              RowBox[{"(", 
               RowBox[{
                RowBox[{
                 SubscriptBox["ii", "wc"], "[", "t", "]"}], "+", 
                RowBox[{
                 SubscriptBox["ii", "wm"], "[", "t", "]"}], "+", 
                RowBox[{
                 SubscriptBox["ii", "wn"], "[", "t", "]"}]}], ")"}]}], "+", 
             RowBox[{"\[Beta]", " ", 
              RowBox[{
               SubscriptBox["ii", "rc"], "[", "t", "]"}], " ", 
              RowBox[{"(", 
               RowBox[{
                RowBox[{"\[Kappa]", " ", 
                 RowBox[{"(", 
                  RowBox[{
                   RowBox[{
                    SubscriptBox["ii", "hc"], "[", "t", "]"}], "+", 
                   RowBox[{
                    SubscriptBox["ii", "hm"], "[", "t", "]"}], "+", 
                   RowBox[{
                    SubscriptBox["ii", "hn"], "[", "t", "]"}]}], ")"}]}], "+", 
                RowBox[{
                 SubscriptBox["ii", "wc"], "[", "t", "]"}], "+", 
                RowBox[{
                 SubscriptBox["ii", "wm"], "[", "t", "]"}], "+", 
                RowBox[{
                 SubscriptBox["ii", "wn"], "[", "t", "]"}]}], ")"}]}]}]}], 
           "}"}]}], ",", 
         RowBox[{
          RowBox[{"{", 
           RowBox[{
            RowBox[{
             SubscriptBox["uu", "n"], "[", "0", "]"}], ",", 
            RowBox[{
             SubscriptBox["ii", "wn"], "[", "0", "]"}], ",", 
            RowBox[{
             SubscriptBox["ii", "rn"], "[", "0", "]"}], ",", 
            RowBox[{
             SubscriptBox["ii", "hn"], "[", "0", "]"}], ",", 
            RowBox[{
             SubscriptBox["uu", "m"], "[", "0", "]"}], ",", 
            RowBox[{
             SubscriptBox["ii", "wm"], "[", "0", "]"}], ",", 
            RowBox[{
             SubscriptBox["ii", "rm"], "[", "0", "]"}], ",", 
            RowBox[{
             SubscriptBox["ii", "hm"], "[", "0", "]"}], ",", 
            RowBox[{
             SubscriptBox["uu", "c"], "[", "0", "]"}], ",", 
            RowBox[{
             SubscriptBox["ii", "wc"], "[", "0", "]"}], ",", 
            RowBox[{
             SubscriptBox["ii", "rc"], "[", "0", "]"}], ",", 
            RowBox[{
             SubscriptBox["ii", "hc"], "[", "0", "]"}]}], "}"}], "\[Equal]", 
          "SystemInitial"}]}], "}"}], ",", 
       RowBox[{"{", 
        RowBox[{
         SubscriptBox["uu", "n"], ",", 
         SubscriptBox["ii", "wn"], ",", 
         SubscriptBox["ii", "rn"], ",", 
         SubscriptBox["ii", "hn"], ",", 
         SubscriptBox["uu", "m"], ",", 
         SubscriptBox["ii", "wm"], ",", 
         SubscriptBox["ii", "rm"], ",", 
         SubscriptBox["ii", "hm"], ",", 
         SubscriptBox["uu", "c"], ",", 
         SubscriptBox["ii", "wc"], ",", 
         SubscriptBox["ii", "rc"], ",", 
         SubscriptBox["ii", "hc"]}], "}"}], ",", 
       RowBox[{"{", 
        RowBox[{"t", ",", "0", ",", "1000"}], "}"}]}], "]"}]}], ";"}], 
   "\n"}]}]], "Input",
 CellChangeTimes->{{3.8056271204530535`*^9, 3.805627122258628*^9}, {
   3.805627166288086*^9, 3.8056271769863853`*^9}, {3.8056272075273023`*^9, 
   3.80562730151105*^9}, 3.8056273417987823`*^9, 3.805627438901374*^9, 
   3.805627470859515*^9, 3.8056275026806383`*^9, {3.8056275433887377`*^9, 
   3.8056276394392815`*^9}, 3.8056298032450695`*^9, {3.806314886639549*^9, 
   3.8063149159870977`*^9}, {3.8063149569605694`*^9, 3.806315124070847*^9}, {
   3.8063151542930293`*^9, 3.8063151728644114`*^9}, {3.806315320633397*^9, 
   3.8063153498811817`*^9}, {3.8063158712983513`*^9, 
   3.8063158813634434`*^9}, {3.806322892488488*^9, 3.806322904526309*^9}, 
   3.8063243514823003`*^9, {3.8095977973079357`*^9, 3.809597832710907*^9}, {
   3.8095978976635513`*^9, 3.809597941659484*^9}, {3.8095979809023304`*^9, 
   3.8095979817965317`*^9}, {3.809598036407838*^9, 3.8095980517262774`*^9}, 
   3.8096391944957924`*^9, {3.8096396303743525`*^9, 3.809639640703142*^9}, 
   3.8096401086089187`*^9, 3.8096466511455483`*^9, {3.8096469449632463`*^9, 
   3.809646945041377*^9}, 3.8096470127643585`*^9, {3.8174369238243947`*^9, 
   3.817436936856448*^9}},
 Background->RGBColor[1, 1, 0.85],
 ExpressionUUID -> "5e57b484-653f-4cd5-b4a4-09e051f78560"],

Cell[BoxData[
 RowBox[{
  RowBox[{"(*", 
   RowBox[{
   "solving", " ", "the", " ", "model", " ", "with", " ", "the", " ", 
    "obtained", " ", "values", " ", "but", " ", "setting", " ", "macrolide", 
    " ", "use", " ", "to", " ", "0"}], "*)"}], " ", 
  RowBox[{
   RowBox[{
    RowBox[{"{", 
     RowBox[{"ma", ",", "\[Theta]", ",", "\[Omega]", ",", "\[Mu]", ",", 
      SubscriptBox["\[Rho]", "h"], ",", 
      SubscriptBox["\[Rho]", "u"], ",", 
      SubscriptBox["\[Rho]", "r"], ",", 
      SubscriptBox["\[Rho]", "w"], ",", "\[Eta]", ",", "\[Beta]", ",", 
      "\[Delta]", ",", "\[Kappa]"}], "}"}], "=", 
    RowBox[{
     RowBox[{
      RowBox[{
       RowBox[{"{", 
        RowBox[{"ma", ",", "\[Theta]", ",", "\[Omega]", ",", "\[Mu]", ",", 
         SubscriptBox["\[Rho]", "h"], ",", 
         SubscriptBox["\[Rho]", "u"], ",", 
         SubscriptBox["\[Rho]", "r"], ",", 
         SubscriptBox["\[Rho]", "w"], ",", "\[Eta]", ",", "\[Beta]", ",", 
         "\[Delta]", ",", "\[Kappa]"}], "}"}], "/.", "output"}], "/.", 
      RowBox[{"\[Kappa]", "\[Rule]", "0.5"}]}], "/.", 
     RowBox[{"ma", "\[Rule]", "0"}]}]}], ";", " ", 
   RowBox[{"SystemInitial", "=", 
    RowBox[{"vars", "/.", "output"}]}], ";", 
   RowBox[{"NoMac", "=", 
    RowBox[{"NDSolve", "[", 
     RowBox[{
      RowBox[{"{", 
       RowBox[{
        RowBox[{
         RowBox[{"{", 
          RowBox[{
           RowBox[{
            SuperscriptBox[
             SubscriptBox["uu", "n"], "\[Prime]",
             MultilineFunction->None], "[", "t", "]"}], ",", 
           RowBox[{
            SuperscriptBox[
             SubscriptBox["ii", "wn"], "\[Prime]",
             MultilineFunction->None], "[", "t", "]"}], ",", 
           RowBox[{
            SuperscriptBox[
             SubscriptBox["ii", "rn"], "\[Prime]",
             MultilineFunction->None], "[", "t", "]"}], ",", 
           RowBox[{
            SuperscriptBox[
             SubscriptBox["ii", "hn"], "\[Prime]",
             MultilineFunction->None], "[", "t", "]"}], ",", 
           RowBox[{
            SuperscriptBox[
             SubscriptBox["uu", "m"], "\[Prime]",
             MultilineFunction->None], "[", "t", "]"}], ",", 
           RowBox[{
            SuperscriptBox[
             SubscriptBox["ii", "wm"], "\[Prime]",
             MultilineFunction->None], "[", "t", "]"}], ",", 
           RowBox[{
            SuperscriptBox[
             SubscriptBox["ii", "rm"], "\[Prime]",
             MultilineFunction->None], "[", "t", "]"}], ",", 
           RowBox[{
            SuperscriptBox[
             SubscriptBox["ii", "hm"], "\[Prime]",
             MultilineFunction->None], "[", "t", "]"}], ",", 
           RowBox[{
            SuperscriptBox[
             SubscriptBox["uu", "c"], "\[Prime]",
             MultilineFunction->None], "[", "t", "]"}], ",", 
           RowBox[{
            SuperscriptBox[
             SubscriptBox["ii", "wc"], "\[Prime]",
             MultilineFunction->None], "[", "t", "]"}], ",", 
           RowBox[{
            SuperscriptBox[
             SubscriptBox["ii", "rc"], "\[Prime]",
             MultilineFunction->None], "[", "t", "]"}], ",", 
           RowBox[{
            SuperscriptBox[
             SubscriptBox["ii", "hc"], "\[Prime]",
             MultilineFunction->None], "[", "t", "]"}]}], "}"}], "\[Equal]", 
         RowBox[{"{", 
          RowBox[{
           RowBox[{"\[Mu]", "-", 
            RowBox[{
             RowBox[{"(", 
              RowBox[{"ma", "+", "\[Mu]"}], ")"}], " ", 
             RowBox[{
              SubscriptBox["uu", "n"], "[", "t", "]"}]}], "-", 
            RowBox[{
             RowBox[{"(", 
              RowBox[{
               RowBox[{"\[Beta]", " ", "\[Delta]", " ", 
                RowBox[{"(", 
                 RowBox[{
                  RowBox[{
                   RowBox[{"(", 
                    RowBox[{"1", "-", "\[Kappa]"}], ")"}], " ", 
                   RowBox[{"(", 
                    RowBox[{
                    RowBox[{
                    SubscriptBox["ii", "hc"], "[", "t", "]"}], "+", 
                    RowBox[{
                    SubscriptBox["ii", "hm"], "[", "t", "]"}], "+", 
                    RowBox[{
                    SubscriptBox["ii", "hn"], "[", "t", "]"}]}], ")"}]}], "+", 
                  RowBox[{"(", 
                   RowBox[{
                    RowBox[{
                    SubscriptBox["ii", "rn"], "[", "t", "]"}], "+", 
                    RowBox[{
                    SubscriptBox["ii", "rc"], "[", "t", "]"}], "+", 
                    RowBox[{
                    SubscriptBox["ii", "rm"], "[", "t", "]"}]}], ")"}]}], 
                 ")"}]}], "+", 
               RowBox[{"\[Beta]", " ", 
                RowBox[{"(", 
                 RowBox[{
                  RowBox[{"\[Kappa]", " ", 
                   RowBox[{"(", 
                    RowBox[{
                    RowBox[{
                    SubscriptBox["ii", "hc"], "[", "t", "]"}], "+", 
                    RowBox[{
                    SubscriptBox["ii", "hm"], "[", "t", "]"}], "+", 
                    RowBox[{
                    SubscriptBox["ii", "hn"], "[", "t", "]"}]}], ")"}]}], "+", 
                  RowBox[{
                   SubscriptBox["ii", "wc"], "[", "t", "]"}], "+", 
                  RowBox[{
                   SubscriptBox["ii", "wm"], "[", "t", "]"}], "+", 
                  RowBox[{
                   SubscriptBox["ii", "wn"], "[", "t", "]"}]}], ")"}]}]}], 
              ")"}], " ", 
             RowBox[{
              SubscriptBox["uu", "n"], "[", "t", "]"}]}]}], ",", 
           RowBox[{
            RowBox[{
             RowBox[{"-", 
              RowBox[{"(", 
               RowBox[{
               "ma", "+", "\[Theta]", "+", "\[Mu]", "+", "\[Omega]", "+", 
                RowBox[{"\[Beta]", " ", "\[Delta]", " ", 
                 RowBox[{"(", 
                  RowBox[{
                   RowBox[{
                    RowBox[{"(", 
                    RowBox[{"1", "-", "\[Kappa]"}], ")"}], " ", 
                    RowBox[{"(", 
                    RowBox[{
                    RowBox[{
                    SubscriptBox["ii", "hc"], "[", "t", "]"}], "+", 
                    RowBox[{
                    SubscriptBox["ii", "hm"], "[", "t", "]"}], "+", 
                    RowBox[{
                    SubscriptBox["ii", "hn"], "[", "t", "]"}]}], ")"}]}], "+", 
                   RowBox[{"(", 
                    RowBox[{
                    RowBox[{
                    SubscriptBox["ii", "rn"], "[", "t", "]"}], "+", 
                    RowBox[{
                    SubscriptBox["ii", "rc"], "[", "t", "]"}], "+", 
                    RowBox[{
                    SubscriptBox["ii", "rm"], "[", "t", "]"}]}], ")"}]}], 
                  ")"}]}]}], ")"}]}], " ", 
             RowBox[{
              SubscriptBox["ii", "wn"], "[", "t", "]"}]}], "+", 
            RowBox[{"\[Beta]", " ", 
             RowBox[{"(", 
              RowBox[{
               RowBox[{"\[Kappa]", " ", 
                RowBox[{"(", 
                 RowBox[{
                  RowBox[{
                   SubscriptBox["ii", "hc"], "[", "t", "]"}], "+", 
                  RowBox[{
                   SubscriptBox["ii", "hm"], "[", "t", "]"}], "+", 
                  RowBox[{
                   SubscriptBox["ii", "hn"], "[", "t", "]"}]}], ")"}]}], "+", 
               RowBox[{
                SubscriptBox["ii", "wc"], "[", "t", "]"}], "+", 
               RowBox[{
                SubscriptBox["ii", "wm"], "[", "t", "]"}], "+", 
               RowBox[{
                SubscriptBox["ii", "wn"], "[", "t", "]"}]}], ")"}], " ", 
             RowBox[{
              SubscriptBox["uu", "n"], "[", "t", "]"}]}]}], ",", 
           RowBox[{
            RowBox[{
             RowBox[{"-", 
              RowBox[{
               SubscriptBox["ii", "rn"], "[", "t", "]"}]}], " ", 
             RowBox[{"(", 
              RowBox[{"ma", "+", "\[Theta]", "+", "\[Mu]", "+", 
               RowBox[{"\[Beta]", " ", 
                RowBox[{"(", 
                 RowBox[{
                  RowBox[{"\[Kappa]", " ", 
                   RowBox[{"(", 
                    RowBox[{
                    RowBox[{
                    SubscriptBox["ii", "hc"], "[", "t", "]"}], "+", 
                    RowBox[{
                    SubscriptBox["ii", "hm"], "[", "t", "]"}], "+", 
                    RowBox[{
                    SubscriptBox["ii", "hn"], "[", "t", "]"}]}], ")"}]}], "+", 
                  RowBox[{
                   SubscriptBox["ii", "wc"], "[", "t", "]"}], "+", 
                  RowBox[{
                   SubscriptBox["ii", "wm"], "[", "t", "]"}], "+", 
                  RowBox[{
                   SubscriptBox["ii", "wn"], "[", "t", "]"}]}], ")"}]}]}], 
              ")"}]}], "+", 
            RowBox[{"\[Beta]", " ", "\[Delta]", " ", 
             RowBox[{"(", 
              RowBox[{
               RowBox[{
                RowBox[{"(", 
                 RowBox[{"1", "-", "\[Kappa]"}], ")"}], " ", 
                RowBox[{"(", 
                 RowBox[{
                  RowBox[{
                   SubscriptBox["ii", "hc"], "[", "t", "]"}], "+", 
                  RowBox[{
                   SubscriptBox["ii", "hm"], "[", "t", "]"}], "+", 
                  RowBox[{
                   SubscriptBox["ii", "hn"], "[", "t", "]"}]}], ")"}]}], "+", 
               RowBox[{"(", 
                RowBox[{
                 RowBox[{
                  SubscriptBox["ii", "rn"], "[", "t", "]"}], "+", 
                 RowBox[{
                  SubscriptBox["ii", "rc"], "[", "t", "]"}], "+", 
                 RowBox[{
                  SubscriptBox["ii", "rm"], "[", "t", "]"}]}], ")"}]}], ")"}],
              " ", 
             RowBox[{
              SubscriptBox["uu", "n"], "[", "t", "]"}]}]}], ",", 
           RowBox[{
            RowBox[{
             RowBox[{"-", 
              RowBox[{"(", 
               RowBox[{"ma", "+", "\[Theta]", "+", "\[Mu]"}], ")"}]}], " ", 
             RowBox[{
              SubscriptBox["ii", "hn"], "[", "t", "]"}]}], "+", 
            RowBox[{"\[Omega]", " ", 
             RowBox[{
              SubscriptBox["ii", "wn"], "[", "t", "]"}]}], "+", 
            RowBox[{"\[Beta]", " ", "\[Delta]", " ", 
             RowBox[{"(", 
              RowBox[{
               RowBox[{
                RowBox[{"(", 
                 RowBox[{"1", "-", "\[Kappa]"}], ")"}], " ", 
                RowBox[{"(", 
                 RowBox[{
                  RowBox[{
                   SubscriptBox["ii", "hc"], "[", "t", "]"}], "+", 
                  RowBox[{
                   SubscriptBox["ii", "hm"], "[", "t", "]"}], "+", 
                  RowBox[{
                   SubscriptBox["ii", "hn"], "[", "t", "]"}]}], ")"}]}], "+", 
               RowBox[{"(", 
                RowBox[{
                 RowBox[{
                  SubscriptBox["ii", "rn"], "[", "t", "]"}], "+", 
                 RowBox[{
                  SubscriptBox["ii", "rc"], "[", "t", "]"}], "+", 
                 RowBox[{
                  SubscriptBox["ii", "rm"], "[", "t", "]"}]}], ")"}]}], ")"}],
              " ", 
             RowBox[{
              SubscriptBox["ii", "wn"], "[", "t", "]"}]}], "+", 
            RowBox[{"\[Beta]", " ", 
             RowBox[{
              SubscriptBox["ii", "rn"], "[", "t", "]"}], " ", 
             RowBox[{"(", 
              RowBox[{
               RowBox[{"\[Kappa]", " ", 
                RowBox[{"(", 
                 RowBox[{
                  RowBox[{
                   SubscriptBox["ii", "hc"], "[", "t", "]"}], "+", 
                  RowBox[{
                   SubscriptBox["ii", "hm"], "[", "t", "]"}], "+", 
                  RowBox[{
                   SubscriptBox["ii", "hn"], "[", "t", "]"}]}], ")"}]}], "+", 
               RowBox[{
                SubscriptBox["ii", "wc"], "[", "t", "]"}], "+", 
               RowBox[{
                SubscriptBox["ii", "wm"], "[", "t", "]"}], "+", 
               RowBox[{
                SubscriptBox["ii", "wn"], "[", "t", "]"}]}], ")"}]}]}], ",", 
           RowBox[{
            RowBox[{
             RowBox[{"-", "\[Mu]"}], " ", 
             RowBox[{
              SubscriptBox["uu", "m"], "[", "t", "]"}]}], "-", 
            RowBox[{
             RowBox[{"(", 
              RowBox[{
               RowBox[{"\[Beta]", " ", "\[Delta]", " ", 
                RowBox[{"(", 
                 RowBox[{
                  RowBox[{
                   RowBox[{"(", 
                    RowBox[{"1", "-", "\[Kappa]"}], ")"}], " ", 
                   RowBox[{"(", 
                    RowBox[{
                    RowBox[{
                    SubscriptBox["ii", "hc"], "[", "t", "]"}], "+", 
                    RowBox[{
                    SubscriptBox["ii", "hm"], "[", "t", "]"}], "+", 
                    RowBox[{
                    SubscriptBox["ii", "hn"], "[", "t", "]"}]}], ")"}]}], "+", 
                  RowBox[{"(", 
                   RowBox[{
                    RowBox[{
                    SubscriptBox["ii", "rn"], "[", "t", "]"}], "+", 
                    RowBox[{
                    SubscriptBox["ii", "rc"], "[", "t", "]"}], "+", 
                    RowBox[{
                    SubscriptBox["ii", "rm"], "[", "t", "]"}]}], ")"}]}], 
                 ")"}]}], "+", 
               RowBox[{"\[Beta]", " ", 
                RowBox[{"(", 
                 RowBox[{
                  RowBox[{"\[Kappa]", " ", 
                   RowBox[{"(", 
                    RowBox[{
                    RowBox[{
                    SubscriptBox["ii", "hc"], "[", "t", "]"}], "+", 
                    RowBox[{
                    SubscriptBox["ii", "hm"], "[", "t", "]"}], "+", 
                    RowBox[{
                    SubscriptBox["ii", "hn"], "[", "t", "]"}]}], ")"}]}], "+", 
                  RowBox[{
                   SubscriptBox["ii", "wc"], "[", "t", "]"}], "+", 
                  RowBox[{
                   SubscriptBox["ii", "wm"], "[", "t", "]"}], "+", 
                  RowBox[{
                   SubscriptBox["ii", "wn"], "[", "t", "]"}]}], ")"}]}]}], 
              ")"}], " ", 
             RowBox[{
              SubscriptBox["uu", "m"], "[", "t", "]"}]}], "+", 
            RowBox[{"ma", " ", 
             RowBox[{
              SubscriptBox["uu", "n"], "[", "t", "]"}]}]}], ",", 
           RowBox[{
            RowBox[{
             RowBox[{"-", 
              RowBox[{"(", 
               RowBox[{"\[Theta]", "+", "\[Mu]", "+", "\[Omega]", "+", 
                RowBox[{"\[Beta]", " ", "\[Delta]", " ", 
                 RowBox[{"(", 
                  RowBox[{
                   RowBox[{
                    RowBox[{"(", 
                    RowBox[{"1", "-", "\[Kappa]"}], ")"}], " ", 
                    RowBox[{"(", 
                    RowBox[{
                    RowBox[{
                    SubscriptBox["ii", "hc"], "[", "t", "]"}], "+", 
                    RowBox[{
                    SubscriptBox["ii", "hm"], "[", "t", "]"}], "+", 
                    RowBox[{
                    SubscriptBox["ii", "hn"], "[", "t", "]"}]}], ")"}]}], "+", 
                   RowBox[{"(", 
                    RowBox[{
                    RowBox[{
                    SubscriptBox["ii", "rn"], "[", "t", "]"}], "+", 
                    RowBox[{
                    SubscriptBox["ii", "rc"], "[", "t", "]"}], "+", 
                    RowBox[{
                    SubscriptBox["ii", "rm"], "[", "t", "]"}]}], ")"}]}], 
                  ")"}]}]}], ")"}]}], " ", 
             RowBox[{
              SubscriptBox["ii", "wm"], "[", "t", "]"}]}], "+", 
            RowBox[{"ma", " ", 
             RowBox[{"(", 
              RowBox[{"1", "-", "\[Eta]"}], ")"}], " ", 
             RowBox[{
              SubscriptBox["ii", "wn"], "[", "t", "]"}]}], "+", 
            RowBox[{"\[Beta]", " ", 
             RowBox[{"(", 
              RowBox[{
               RowBox[{"\[Kappa]", " ", 
                RowBox[{"(", 
                 RowBox[{
                  RowBox[{
                   SubscriptBox["ii", "hc"], "[", "t", "]"}], "+", 
                  RowBox[{
                   SubscriptBox["ii", "hm"], "[", "t", "]"}], "+", 
                  RowBox[{
                   SubscriptBox["ii", "hn"], "[", "t", "]"}]}], ")"}]}], "+", 
               RowBox[{
                SubscriptBox["ii", "wc"], "[", "t", "]"}], "+", 
               RowBox[{
                SubscriptBox["ii", "wm"], "[", "t", "]"}], "+", 
               RowBox[{
                SubscriptBox["ii", "wn"], "[", "t", "]"}]}], ")"}], " ", 
             RowBox[{
              SubscriptBox["uu", "m"], "[", "t", "]"}]}]}], ",", 
           RowBox[{
            RowBox[{"ma", " ", 
             RowBox[{
              SubscriptBox["ii", "rn"], "[", "t", "]"}]}], "-", 
            RowBox[{
             RowBox[{
              SubscriptBox["ii", "rm"], "[", "t", "]"}], " ", 
             RowBox[{"(", 
              RowBox[{"\[Theta]", "+", "\[Mu]", "+", 
               RowBox[{"\[Beta]", " ", 
                RowBox[{"(", 
                 RowBox[{
                  RowBox[{"\[Kappa]", " ", 
                   RowBox[{"(", 
                    RowBox[{
                    RowBox[{
                    SubscriptBox["ii", "hc"], "[", "t", "]"}], "+", 
                    RowBox[{
                    SubscriptBox["ii", "hm"], "[", "t", "]"}], "+", 
                    RowBox[{
                    SubscriptBox["ii", "hn"], "[", "t", "]"}]}], ")"}]}], "+", 
                  RowBox[{
                   SubscriptBox["ii", "wc"], "[", "t", "]"}], "+", 
                  RowBox[{
                   SubscriptBox["ii", "wm"], "[", "t", "]"}], "+", 
                  RowBox[{
                   SubscriptBox["ii", "wn"], "[", "t", "]"}]}], ")"}]}]}], 
              ")"}]}], "+", 
            RowBox[{"\[Beta]", " ", "\[Delta]", " ", 
             RowBox[{"(", 
              RowBox[{
               RowBox[{
                RowBox[{"(", 
                 RowBox[{"1", "-", "\[Kappa]"}], ")"}], " ", 
                RowBox[{"(", 
                 RowBox[{
                  RowBox[{
                   SubscriptBox["ii", "hc"], "[", "t", "]"}], "+", 
                  RowBox[{
                   SubscriptBox["ii", "hm"], "[", "t", "]"}], "+", 
                  RowBox[{
                   SubscriptBox["ii", "hn"], "[", "t", "]"}]}], ")"}]}], "+", 
               RowBox[{"(", 
                RowBox[{
                 RowBox[{
                  SubscriptBox["ii", "rn"], "[", "t", "]"}], "+", 
                 RowBox[{
                  SubscriptBox["ii", "rc"], "[", "t", "]"}], "+", 
                 RowBox[{
                  SubscriptBox["ii", "rm"], "[", "t", "]"}]}], ")"}]}], ")"}],
              " ", 
             RowBox[{
              SubscriptBox["uu", "m"], "[", "t", "]"}]}]}], ",", 
           RowBox[{
            RowBox[{
             RowBox[{"-", 
              RowBox[{"(", 
               RowBox[{"\[Theta]", "+", "\[Mu]"}], ")"}]}], " ", 
             RowBox[{
              SubscriptBox["ii", "hm"], "[", "t", "]"}]}], "+", 
            RowBox[{"ma", " ", 
             RowBox[{
              SubscriptBox["ii", "hn"], "[", "t", "]"}]}], "+", 
            RowBox[{"\[Omega]", " ", 
             RowBox[{
              SubscriptBox["ii", "wm"], "[", "t", "]"}]}], "+", 
            RowBox[{"\[Beta]", " ", "\[Delta]", " ", 
             RowBox[{"(", 
              RowBox[{
               RowBox[{
                RowBox[{"(", 
                 RowBox[{"1", "-", "\[Kappa]"}], ")"}], " ", 
                RowBox[{"(", 
                 RowBox[{
                  RowBox[{
                   SubscriptBox["ii", "hc"], "[", "t", "]"}], "+", 
                  RowBox[{
                   SubscriptBox["ii", "hm"], "[", "t", "]"}], "+", 
                  RowBox[{
                   SubscriptBox["ii", "hn"], "[", "t", "]"}]}], ")"}]}], "+", 
               RowBox[{"(", 
                RowBox[{
                 RowBox[{
                  SubscriptBox["ii", "rn"], "[", "t", "]"}], "+", 
                 RowBox[{
                  SubscriptBox["ii", "rc"], "[", "t", "]"}], "+", 
                 RowBox[{
                  SubscriptBox["ii", "rm"], "[", "t", "]"}]}], ")"}]}], ")"}],
              " ", 
             RowBox[{
              SubscriptBox["ii", "wm"], "[", "t", "]"}]}], "+", 
            RowBox[{"ma", " ", "\[Eta]", " ", 
             RowBox[{
              SubscriptBox["ii", "wn"], "[", "t", "]"}]}], "+", 
            RowBox[{"\[Beta]", " ", 
             RowBox[{
              SubscriptBox["ii", "rm"], "[", "t", "]"}], " ", 
             RowBox[{"(", 
              RowBox[{
               RowBox[{"\[Kappa]", " ", 
                RowBox[{"(", 
                 RowBox[{
                  RowBox[{
                   SubscriptBox["ii", "hc"], "[", "t", "]"}], "+", 
                  RowBox[{
                   SubscriptBox["ii", "hm"], "[", "t", "]"}], "+", 
                  RowBox[{
                   SubscriptBox["ii", "hn"], "[", "t", "]"}]}], ")"}]}], "+", 
               RowBox[{
                SubscriptBox["ii", "wc"], "[", "t", "]"}], "+", 
               RowBox[{
                SubscriptBox["ii", "wm"], "[", "t", "]"}], "+", 
               RowBox[{
                SubscriptBox["ii", "wn"], "[", "t", "]"}]}], ")"}]}]}], ",", 
           RowBox[{
            RowBox[{"\[Theta]", " ", 
             SubscriptBox["\[Rho]", "u"], " ", 
             RowBox[{"(", 
              RowBox[{
               RowBox[{
                SubscriptBox["ii", "wc"], "[", "t", "]"}], "+", 
               RowBox[{
                SubscriptBox["ii", "wm"], "[", "t", "]"}], "+", 
               RowBox[{
                SubscriptBox["ii", "wn"], "[", "t", "]"}]}], ")"}]}], "+", 
            RowBox[{
             RowBox[{"(", 
              RowBox[{
               RowBox[{"-", "\[Mu]"}], "-", 
               RowBox[{"\[Beta]", " ", "\[Delta]", " ", 
                RowBox[{"(", 
                 RowBox[{
                  RowBox[{
                   RowBox[{"(", 
                    RowBox[{"1", "-", "\[Kappa]"}], ")"}], " ", 
                   RowBox[{"(", 
                    RowBox[{
                    RowBox[{
                    SubscriptBox["ii", "hc"], "[", "t", "]"}], "+", 
                    RowBox[{
                    SubscriptBox["ii", "hm"], "[", "t", "]"}], "+", 
                    RowBox[{
                    SubscriptBox["ii", "hn"], "[", "t", "]"}]}], ")"}]}], "+", 
                  RowBox[{"(", 
                   RowBox[{
                    RowBox[{
                    SubscriptBox["ii", "rn"], "[", "t", "]"}], "+", 
                    RowBox[{
                    SubscriptBox["ii", "rc"], "[", "t", "]"}], "+", 
                    RowBox[{
                    SubscriptBox["ii", "rm"], "[", "t", "]"}]}], ")"}]}], 
                 ")"}]}], "-", 
               RowBox[{"\[Beta]", " ", 
                RowBox[{"(", 
                 RowBox[{
                  RowBox[{"\[Kappa]", " ", 
                   RowBox[{"(", 
                    RowBox[{
                    RowBox[{
                    SubscriptBox["ii", "hc"], "[", "t", "]"}], "+", 
                    RowBox[{
                    SubscriptBox["ii", "hm"], "[", "t", "]"}], "+", 
                    RowBox[{
                    SubscriptBox["ii", "hn"], "[", "t", "]"}]}], ")"}]}], "+", 
                  RowBox[{
                   SubscriptBox["ii", "wc"], "[", "t", "]"}], "+", 
                  RowBox[{
                   SubscriptBox["ii", "wm"], "[", "t", "]"}], "+", 
                  RowBox[{
                   SubscriptBox["ii", "wn"], "[", "t", "]"}]}], ")"}]}]}], 
              ")"}], " ", 
             RowBox[{
              SubscriptBox["uu", "c"], "[", "t", "]"}]}]}], ",", 
           RowBox[{
            RowBox[{
             RowBox[{"-", 
              RowBox[{"(", 
               RowBox[{
                RowBox[{"ma", " ", "\[Eta]"}], "+", "\[Theta]", "+", "\[Mu]", 
                "+", "\[Omega]", "+", 
                RowBox[{"\[Beta]", " ", "\[Delta]", " ", 
                 RowBox[{"(", 
                  RowBox[{
                   RowBox[{
                    RowBox[{"(", 
                    RowBox[{"1", "-", "\[Kappa]"}], ")"}], " ", 
                    RowBox[{"(", 
                    RowBox[{
                    RowBox[{
                    SubscriptBox["ii", "hc"], "[", "t", "]"}], "+", 
                    RowBox[{
                    SubscriptBox["ii", "hm"], "[", "t", "]"}], "+", 
                    RowBox[{
                    SubscriptBox["ii", "hn"], "[", "t", "]"}]}], ")"}]}], "+", 
                   RowBox[{"(", 
                    RowBox[{
                    RowBox[{
                    SubscriptBox["ii", "rn"], "[", "t", "]"}], "+", 
                    RowBox[{
                    SubscriptBox["ii", "rc"], "[", "t", "]"}], "+", 
                    RowBox[{
                    SubscriptBox["ii", "rm"], "[", "t", "]"}]}], ")"}]}], 
                  ")"}]}]}], ")"}]}], " ", 
             RowBox[{
              SubscriptBox["ii", "wc"], "[", "t", "]"}]}], "+", 
            RowBox[{"\[Theta]", " ", 
             SubscriptBox["\[Rho]", "w"], " ", 
             RowBox[{"(", 
              RowBox[{
               RowBox[{
                SubscriptBox["ii", "wc"], "[", "t", "]"}], "+", 
               RowBox[{
                SubscriptBox["ii", "wm"], "[", "t", "]"}], "+", 
               RowBox[{
                SubscriptBox["ii", "wn"], "[", "t", "]"}]}], ")"}]}], "+", 
            RowBox[{"\[Beta]", " ", 
             RowBox[{"(", 
              RowBox[{
               RowBox[{"\[Kappa]", " ", 
                RowBox[{"(", 
                 RowBox[{
                  RowBox[{
                   SubscriptBox["ii", "hc"], "[", "t", "]"}], "+", 
                  RowBox[{
                   SubscriptBox["ii", "hm"], "[", "t", "]"}], "+", 
                  RowBox[{
                   SubscriptBox["ii", "hn"], "[", "t", "]"}]}], ")"}]}], "+", 
               RowBox[{
                SubscriptBox["ii", "wc"], "[", "t", "]"}], "+", 
               RowBox[{
                SubscriptBox["ii", "wm"], "[", "t", "]"}], "+", 
               RowBox[{
                SubscriptBox["ii", "wn"], "[", "t", "]"}]}], ")"}], " ", 
             RowBox[{
              SubscriptBox["uu", "c"], "[", "t", "]"}]}]}], ",", 
           RowBox[{
            RowBox[{"\[Theta]", " ", 
             RowBox[{"(", 
              RowBox[{
               SubscriptBox["\[Rho]", "r"], "+", 
               SubscriptBox["\[Rho]", "u"]}], ")"}], " ", 
             RowBox[{"(", 
              RowBox[{
               RowBox[{
                SubscriptBox["ii", "hc"], "[", "t", "]"}], "+", 
               RowBox[{
                SubscriptBox["ii", "hm"], "[", "t", "]"}], "+", 
               RowBox[{
                SubscriptBox["ii", "hn"], "[", "t", "]"}]}], ")"}]}], "+", 
            RowBox[{"\[Theta]", " ", 
             RowBox[{"(", 
              RowBox[{
               RowBox[{
                SubscriptBox["ii", "rc"], "[", "t", "]"}], "+", 
               RowBox[{
                SubscriptBox["ii", "rm"], "[", "t", "]"}], "+", 
               RowBox[{
                SubscriptBox["ii", "rn"], "[", "t", "]"}]}], ")"}]}], "+", 
            RowBox[{"\[Theta]", " ", 
             SubscriptBox["\[Rho]", "r"], " ", 
             RowBox[{"(", 
              RowBox[{
               RowBox[{
                SubscriptBox["ii", "wc"], "[", "t", "]"}], "+", 
               RowBox[{
                SubscriptBox["ii", "wm"], "[", "t", "]"}], "+", 
               RowBox[{
                SubscriptBox["ii", "wn"], "[", "t", "]"}]}], ")"}]}], "-", 
            RowBox[{
             RowBox[{
              SubscriptBox["ii", "rc"], "[", "t", "]"}], " ", 
             RowBox[{"(", 
              RowBox[{"\[Theta]", "+", "\[Mu]", "+", 
               RowBox[{"\[Beta]", " ", 
                RowBox[{"(", 
                 RowBox[{
                  RowBox[{"\[Kappa]", " ", 
                   RowBox[{"(", 
                    RowBox[{
                    RowBox[{
                    SubscriptBox["ii", "hc"], "[", "t", "]"}], "+", 
                    RowBox[{
                    SubscriptBox["ii", "hm"], "[", "t", "]"}], "+", 
                    RowBox[{
                    SubscriptBox["ii", "hn"], "[", "t", "]"}]}], ")"}]}], "+", 
                  RowBox[{
                   SubscriptBox["ii", "wc"], "[", "t", "]"}], "+", 
                  RowBox[{
                   SubscriptBox["ii", "wm"], "[", "t", "]"}], "+", 
                  RowBox[{
                   SubscriptBox["ii", "wn"], "[", "t", "]"}]}], ")"}]}]}], 
              ")"}]}], "+", 
            RowBox[{"\[Beta]", " ", "\[Delta]", " ", 
             RowBox[{"(", 
              RowBox[{
               RowBox[{
                RowBox[{"(", 
                 RowBox[{"1", "-", "\[Kappa]"}], ")"}], " ", 
                RowBox[{"(", 
                 RowBox[{
                  RowBox[{
                   SubscriptBox["ii", "hc"], "[", "t", "]"}], "+", 
                  RowBox[{
                   SubscriptBox["ii", "hm"], "[", "t", "]"}], "+", 
                  RowBox[{
                   SubscriptBox["ii", "hn"], "[", "t", "]"}]}], ")"}]}], "+", 
               RowBox[{"(", 
                RowBox[{
                 RowBox[{
                  SubscriptBox["ii", "rn"], "[", "t", "]"}], "+", 
                 RowBox[{
                  SubscriptBox["ii", "rc"], "[", "t", "]"}], "+", 
                 RowBox[{
                  SubscriptBox["ii", "rm"], "[", "t", "]"}]}], ")"}]}], ")"}],
              " ", 
             RowBox[{
              SubscriptBox["uu", "c"], "[", "t", "]"}]}]}], ",", 
           RowBox[{
            RowBox[{
             RowBox[{"-", 
              RowBox[{"(", 
               RowBox[{"\[Theta]", "+", "\[Mu]"}], ")"}]}], " ", 
             RowBox[{
              SubscriptBox["ii", "hc"], "[", "t", "]"}]}], "+", 
            RowBox[{"\[Theta]", " ", 
             RowBox[{"(", 
              RowBox[{
               SubscriptBox["\[Rho]", "h"], "+", 
               SubscriptBox["\[Rho]", "w"]}], ")"}], " ", 
             RowBox[{"(", 
              RowBox[{
               RowBox[{
                SubscriptBox["ii", "hc"], "[", "t", "]"}], "+", 
               RowBox[{
                SubscriptBox["ii", "hm"], "[", "t", "]"}], "+", 
               RowBox[{
                SubscriptBox["ii", "hn"], "[", "t", "]"}]}], ")"}]}], "+", 
            RowBox[{
             RowBox[{"(", 
              RowBox[{
               RowBox[{"ma", " ", "\[Eta]"}], "+", "\[Omega]"}], ")"}], " ", 
             RowBox[{
              SubscriptBox["ii", "wc"], "[", "t", "]"}]}], "+", 
            RowBox[{"\[Beta]", " ", "\[Delta]", " ", 
             RowBox[{"(", 
              RowBox[{
               RowBox[{
                RowBox[{"(", 
                 RowBox[{"1", "-", "\[Kappa]"}], ")"}], " ", 
                RowBox[{"(", 
                 RowBox[{
                  RowBox[{
                   SubscriptBox["ii", "hc"], "[", "t", "]"}], "+", 
                  RowBox[{
                   SubscriptBox["ii", "hm"], "[", "t", "]"}], "+", 
                  RowBox[{
                   SubscriptBox["ii", "hn"], "[", "t", "]"}]}], ")"}]}], "+", 
               RowBox[{"(", 
                RowBox[{
                 RowBox[{
                  SubscriptBox["ii", "rn"], "[", "t", "]"}], "+", 
                 RowBox[{
                  SubscriptBox["ii", "rc"], "[", "t", "]"}], "+", 
                 RowBox[{
                  SubscriptBox["ii", "rm"], "[", "t", "]"}]}], ")"}]}], ")"}],
              " ", 
             RowBox[{
              SubscriptBox["ii", "wc"], "[", "t", "]"}]}], "+", 
            RowBox[{"\[Theta]", " ", 
             SubscriptBox["\[Rho]", "h"], " ", 
             RowBox[{"(", 
              RowBox[{
               RowBox[{
                SubscriptBox["ii", "wc"], "[", "t", "]"}], "+", 
               RowBox[{
                SubscriptBox["ii", "wm"], "[", "t", "]"}], "+", 
               RowBox[{
                SubscriptBox["ii", "wn"], "[", "t", "]"}]}], ")"}]}], "+", 
            RowBox[{"\[Beta]", " ", 
             RowBox[{
              SubscriptBox["ii", "rc"], "[", "t", "]"}], " ", 
             RowBox[{"(", 
              RowBox[{
               RowBox[{"\[Kappa]", " ", 
                RowBox[{"(", 
                 RowBox[{
                  RowBox[{
                   SubscriptBox["ii", "hc"], "[", "t", "]"}], "+", 
                  RowBox[{
                   SubscriptBox["ii", "hm"], "[", "t", "]"}], "+", 
                  RowBox[{
                   SubscriptBox["ii", "hn"], "[", "t", "]"}]}], ")"}]}], "+", 
               RowBox[{
                SubscriptBox["ii", "wc"], "[", "t", "]"}], "+", 
               RowBox[{
                SubscriptBox["ii", "wm"], "[", "t", "]"}], "+", 
               RowBox[{
                SubscriptBox["ii", "wn"], "[", "t", "]"}]}], ")"}]}]}]}], 
          "}"}]}], ",", 
        RowBox[{
         RowBox[{"{", 
          RowBox[{
           RowBox[{
            SubscriptBox["uu", "n"], "[", "0", "]"}], ",", 
           RowBox[{
            SubscriptBox["ii", "wn"], "[", "0", "]"}], ",", 
           RowBox[{
            SubscriptBox["ii", "rn"], "[", "0", "]"}], ",", 
           RowBox[{
            SubscriptBox["ii", "hn"], "[", "0", "]"}], ",", 
           RowBox[{
            SubscriptBox["uu", "m"], "[", "0", "]"}], ",", 
           RowBox[{
            SubscriptBox["ii", "wm"], "[", "0", "]"}], ",", 
           RowBox[{
            SubscriptBox["ii", "rm"], "[", "0", "]"}], ",", 
           RowBox[{
            SubscriptBox["ii", "hm"], "[", "0", "]"}], ",", 
           RowBox[{
            SubscriptBox["uu", "c"], "[", "0", "]"}], ",", 
           RowBox[{
            SubscriptBox["ii", "wc"], "[", "0", "]"}], ",", 
           RowBox[{
            SubscriptBox["ii", "rc"], "[", "0", "]"}], ",", 
           RowBox[{
            SubscriptBox["ii", "hc"], "[", "0", "]"}]}], "}"}], "\[Equal]", 
         "SystemInitial"}]}], "}"}], ",", 
      RowBox[{"{", 
       RowBox[{
        SubscriptBox["uu", "n"], ",", 
        SubscriptBox["ii", "wn"], ",", 
        SubscriptBox["ii", "rn"], ",", 
        SubscriptBox["ii", "hn"], ",", 
        SubscriptBox["uu", "m"], ",", 
        SubscriptBox["ii", "wm"], ",", 
        SubscriptBox["ii", "rm"], ",", 
        SubscriptBox["ii", "hm"], ",", 
        SubscriptBox["uu", "c"], ",", 
        SubscriptBox["ii", "wc"], ",", 
        SubscriptBox["ii", "rc"], ",", 
        SubscriptBox["ii", "hc"]}], "}"}], ",", 
      RowBox[{"{", 
       RowBox[{"t", ",", "0", ",", "1000"}], "}"}]}], "]"}]}], 
   ";"}]}]], "Input",
 CellChangeTimes->{{3.8056271204530535`*^9, 3.805627122258628*^9}, {
   3.805627166288086*^9, 3.8056271769863853`*^9}, {3.8056272075273023`*^9, 
   3.80562730151105*^9}, 3.8056273417987823`*^9, 3.805627438901374*^9, 
   3.805627470859515*^9, 3.8056275026806383`*^9, {3.8056275433887377`*^9, 
   3.8056276394392815`*^9}, 3.8056298032450695`*^9, {3.806314886639549*^9, 
   3.8063149159870977`*^9}, {3.8063149569605694`*^9, 3.806315124070847*^9}, {
   3.8063151542930293`*^9, 3.8063151728644114`*^9}, {3.806315320633397*^9, 
   3.8063153498811817`*^9}, {3.8063158712983513`*^9, 
   3.8063158813634434`*^9}, {3.806322892488488*^9, 3.806322904526309*^9}, 
   3.8063243514823003`*^9, {3.8095977973079357`*^9, 3.809597832710907*^9}, {
   3.8095978976635513`*^9, 3.809597941659484*^9}, {3.8095979809023304`*^9, 
   3.8095979817965317`*^9}, {3.809598036407838*^9, 3.8095980517262774`*^9}, 
   3.8096391944957924`*^9, {3.8096396303743525`*^9, 3.809639640703142*^9}, 
   3.8096401086089187`*^9, 3.8096466511455483`*^9, {3.809646945057002*^9, 
   3.809646945135132*^9}, 3.8096470163895626`*^9, {3.817436955482602*^9, 
   3.817436964140658*^9}},
 ExpressionUUID -> "5e57b484-653f-4cd5-b4a4-09e051f78560"],

Cell[BoxData[
 RowBox[{
  RowBox[{"(*", 
   RowBox[{
   "solving", " ", "the", " ", "model", " ", "with", " ", "the", " ", "lower",
     " ", "values", " ", "from", " ", "sensitivity", " ", "analysis"}], 
   "*)"}], " ", 
  RowBox[{
   RowBox[{
    RowBox[{
     RowBox[{"{", 
      RowBox[{"ma", ",", "\[Theta]", ",", "\[Omega]", ",", "\[Mu]", ",", 
       SubscriptBox["\[Rho]", "h"], ",", 
       SubscriptBox["\[Rho]", "u"], ",", 
       SubscriptBox["\[Rho]", "r"], ",", 
       SubscriptBox["\[Rho]", "w"], ",", "\[Eta]", ",", "\[Beta]", ",", 
       "\[Delta]", ",", "\[Kappa]"}], "}"}], "=", 
     RowBox[{
      RowBox[{
       RowBox[{
        RowBox[{
         RowBox[{
          RowBox[{"{", 
           RowBox[{"ma", ",", "\[Theta]", ",", "\[Omega]", ",", "\[Mu]", ",", 
            SubscriptBox["\[Rho]", "h"], ",", 
            SubscriptBox["\[Rho]", "u"], ",", 
            SubscriptBox["\[Rho]", "r"], ",", 
            SubscriptBox["\[Rho]", "w"], ",", "\[Eta]", ",", "\[Beta]", ",", 
            "\[Delta]", ",", "\[Kappa]"}], "}"}], "/.", "output"}], "/.", 
         RowBox[{"\[Kappa]", "\[Rule]", "0.5"}]}], "/.", 
        RowBox[{"\[Beta]", "\[Rule]", "0.014"}]}], "/.", 
       RowBox[{"ma", "\[Rule]", "0.0089"}]}], "/.", 
      RowBox[{"\[Delta]", "\[Rule]", "0.58"}]}]}], ";"}], " ", 
   "\[IndentingNewLine]", 
   RowBox[{
    RowBox[{"SystemInitial", "=", 
     RowBox[{"vars", "/.", "output"}]}], ";", 
    RowBox[{"LowerModel", "=", 
     RowBox[{"NDSolve", "[", 
      RowBox[{
       RowBox[{"{", 
        RowBox[{
         RowBox[{
          RowBox[{"{", 
           RowBox[{
            RowBox[{
             SuperscriptBox[
              SubscriptBox["uu", "n"], "\[Prime]",
              MultilineFunction->None], "[", "t", "]"}], ",", 
            RowBox[{
             SuperscriptBox[
              SubscriptBox["ii", "wn"], "\[Prime]",
              MultilineFunction->None], "[", "t", "]"}], ",", 
            RowBox[{
             SuperscriptBox[
              SubscriptBox["ii", "rn"], "\[Prime]",
              MultilineFunction->None], "[", "t", "]"}], ",", 
            RowBox[{
             SuperscriptBox[
              SubscriptBox["ii", "hn"], "\[Prime]",
              MultilineFunction->None], "[", "t", "]"}], ",", 
            RowBox[{
             SuperscriptBox[
              SubscriptBox["uu", "m"], "\[Prime]",
              MultilineFunction->None], "[", "t", "]"}], ",", 
            RowBox[{
             SuperscriptBox[
              SubscriptBox["ii", "wm"], "\[Prime]",
              MultilineFunction->None], "[", "t", "]"}], ",", 
            RowBox[{
             SuperscriptBox[
              SubscriptBox["ii", "rm"], "\[Prime]",
              MultilineFunction->None], "[", "t", "]"}], ",", 
            RowBox[{
             SuperscriptBox[
              SubscriptBox["ii", "hm"], "\[Prime]",
              MultilineFunction->None], "[", "t", "]"}], ",", 
            RowBox[{
             SuperscriptBox[
              SubscriptBox["uu", "c"], "\[Prime]",
              MultilineFunction->None], "[", "t", "]"}], ",", 
            RowBox[{
             SuperscriptBox[
              SubscriptBox["ii", "wc"], "\[Prime]",
              MultilineFunction->None], "[", "t", "]"}], ",", 
            RowBox[{
             SuperscriptBox[
              SubscriptBox["ii", "rc"], "\[Prime]",
              MultilineFunction->None], "[", "t", "]"}], ",", 
            RowBox[{
             SuperscriptBox[
              SubscriptBox["ii", "hc"], "\[Prime]",
              MultilineFunction->None], "[", "t", "]"}]}], "}"}], "\[Equal]", 
          RowBox[{"{", 
           RowBox[{
            RowBox[{"\[Mu]", "-", 
             RowBox[{
              RowBox[{"(", 
               RowBox[{"ma", "+", "\[Mu]"}], ")"}], " ", 
              RowBox[{
               SubscriptBox["uu", "n"], "[", "t", "]"}]}], "-", 
             RowBox[{
              RowBox[{"(", 
               RowBox[{
                RowBox[{"\[Beta]", " ", "\[Delta]", " ", 
                 RowBox[{"(", 
                  RowBox[{
                   RowBox[{
                    RowBox[{"(", 
                    RowBox[{"1", "-", "\[Kappa]"}], ")"}], " ", 
                    RowBox[{"(", 
                    RowBox[{
                    RowBox[{
                    SubscriptBox["ii", "hc"], "[", "t", "]"}], "+", 
                    RowBox[{
                    SubscriptBox["ii", "hm"], "[", "t", "]"}], "+", 
                    RowBox[{
                    SubscriptBox["ii", "hn"], "[", "t", "]"}]}], ")"}]}], "+", 
                   RowBox[{"(", 
                    RowBox[{
                    RowBox[{
                    SubscriptBox["ii", "rn"], "[", "t", "]"}], "+", 
                    RowBox[{
                    SubscriptBox["ii", "rc"], "[", "t", "]"}], "+", 
                    RowBox[{
                    SubscriptBox["ii", "rm"], "[", "t", "]"}]}], ")"}]}], 
                  ")"}]}], "+", 
                RowBox[{"\[Beta]", " ", 
                 RowBox[{"(", 
                  RowBox[{
                   RowBox[{"\[Kappa]", " ", 
                    RowBox[{"(", 
                    RowBox[{
                    RowBox[{
                    SubscriptBox["ii", "hc"], "[", "t", "]"}], "+", 
                    RowBox[{
                    SubscriptBox["ii", "hm"], "[", "t", "]"}], "+", 
                    RowBox[{
                    SubscriptBox["ii", "hn"], "[", "t", "]"}]}], ")"}]}], "+", 
                   RowBox[{
                    SubscriptBox["ii", "wc"], "[", "t", "]"}], "+", 
                   RowBox[{
                    SubscriptBox["ii", "wm"], "[", "t", "]"}], "+", 
                   RowBox[{
                    SubscriptBox["ii", "wn"], "[", "t", "]"}]}], ")"}]}]}], 
               ")"}], " ", 
              RowBox[{
               SubscriptBox["uu", "n"], "[", "t", "]"}]}]}], ",", 
            RowBox[{
             RowBox[{
              RowBox[{"-", 
               RowBox[{"(", 
                RowBox[{
                "ma", "+", "\[Theta]", "+", "\[Mu]", "+", "\[Omega]", "+", 
                 RowBox[{"\[Beta]", " ", "\[Delta]", " ", 
                  RowBox[{"(", 
                   RowBox[{
                    RowBox[{
                    RowBox[{"(", 
                    RowBox[{"1", "-", "\[Kappa]"}], ")"}], " ", 
                    RowBox[{"(", 
                    RowBox[{
                    RowBox[{
                    SubscriptBox["ii", "hc"], "[", "t", "]"}], "+", 
                    RowBox[{
                    SubscriptBox["ii", "hm"], "[", "t", "]"}], "+", 
                    RowBox[{
                    SubscriptBox["ii", "hn"], "[", "t", "]"}]}], ")"}]}], "+", 
                    RowBox[{"(", 
                    RowBox[{
                    RowBox[{
                    SubscriptBox["ii", "rn"], "[", "t", "]"}], "+", 
                    RowBox[{
                    SubscriptBox["ii", "rc"], "[", "t", "]"}], "+", 
                    RowBox[{
                    SubscriptBox["ii", "rm"], "[", "t", "]"}]}], ")"}]}], 
                   ")"}]}]}], ")"}]}], " ", 
              RowBox[{
               SubscriptBox["ii", "wn"], "[", "t", "]"}]}], "+", 
             RowBox[{"\[Beta]", " ", 
              RowBox[{"(", 
               RowBox[{
                RowBox[{"\[Kappa]", " ", 
                 RowBox[{"(", 
                  RowBox[{
                   RowBox[{
                    SubscriptBox["ii", "hc"], "[", "t", "]"}], "+", 
                   RowBox[{
                    SubscriptBox["ii", "hm"], "[", "t", "]"}], "+", 
                   RowBox[{
                    SubscriptBox["ii", "hn"], "[", "t", "]"}]}], ")"}]}], "+", 
                RowBox[{
                 SubscriptBox["ii", "wc"], "[", "t", "]"}], "+", 
                RowBox[{
                 SubscriptBox["ii", "wm"], "[", "t", "]"}], "+", 
                RowBox[{
                 SubscriptBox["ii", "wn"], "[", "t", "]"}]}], ")"}], " ", 
              RowBox[{
               SubscriptBox["uu", "n"], "[", "t", "]"}]}]}], ",", 
            RowBox[{
             RowBox[{
              RowBox[{"-", 
               RowBox[{
                SubscriptBox["ii", "rn"], "[", "t", "]"}]}], " ", 
              RowBox[{"(", 
               RowBox[{"ma", "+", "\[Theta]", "+", "\[Mu]", "+", 
                RowBox[{"\[Beta]", " ", 
                 RowBox[{"(", 
                  RowBox[{
                   RowBox[{"\[Kappa]", " ", 
                    RowBox[{"(", 
                    RowBox[{
                    RowBox[{
                    SubscriptBox["ii", "hc"], "[", "t", "]"}], "+", 
                    RowBox[{
                    SubscriptBox["ii", "hm"], "[", "t", "]"}], "+", 
                    RowBox[{
                    SubscriptBox["ii", "hn"], "[", "t", "]"}]}], ")"}]}], "+", 
                   RowBox[{
                    SubscriptBox["ii", "wc"], "[", "t", "]"}], "+", 
                   RowBox[{
                    SubscriptBox["ii", "wm"], "[", "t", "]"}], "+", 
                   RowBox[{
                    SubscriptBox["ii", "wn"], "[", "t", "]"}]}], ")"}]}]}], 
               ")"}]}], "+", 
             RowBox[{"\[Beta]", " ", "\[Delta]", " ", 
              RowBox[{"(", 
               RowBox[{
                RowBox[{
                 RowBox[{"(", 
                  RowBox[{"1", "-", "\[Kappa]"}], ")"}], " ", 
                 RowBox[{"(", 
                  RowBox[{
                   RowBox[{
                    SubscriptBox["ii", "hc"], "[", "t", "]"}], "+", 
                   RowBox[{
                    SubscriptBox["ii", "hm"], "[", "t", "]"}], "+", 
                   RowBox[{
                    SubscriptBox["ii", "hn"], "[", "t", "]"}]}], ")"}]}], "+", 
                RowBox[{"(", 
                 RowBox[{
                  RowBox[{
                   SubscriptBox["ii", "rn"], "[", "t", "]"}], "+", 
                  RowBox[{
                   SubscriptBox["ii", "rc"], "[", "t", "]"}], "+", 
                  RowBox[{
                   SubscriptBox["ii", "rm"], "[", "t", "]"}]}], ")"}]}], 
               ")"}], " ", 
              RowBox[{
               SubscriptBox["uu", "n"], "[", "t", "]"}]}]}], ",", 
            RowBox[{
             RowBox[{
              RowBox[{"-", 
               RowBox[{"(", 
                RowBox[{"ma", "+", "\[Theta]", "+", "\[Mu]"}], ")"}]}], " ", 
              RowBox[{
               SubscriptBox["ii", "hn"], "[", "t", "]"}]}], "+", 
             RowBox[{"\[Omega]", " ", 
              RowBox[{
               SubscriptBox["ii", "wn"], "[", "t", "]"}]}], "+", 
             RowBox[{"\[Beta]", " ", "\[Delta]", " ", 
              RowBox[{"(", 
               RowBox[{
                RowBox[{
                 RowBox[{"(", 
                  RowBox[{"1", "-", "\[Kappa]"}], ")"}], " ", 
                 RowBox[{"(", 
                  RowBox[{
                   RowBox[{
                    SubscriptBox["ii", "hc"], "[", "t", "]"}], "+", 
                   RowBox[{
                    SubscriptBox["ii", "hm"], "[", "t", "]"}], "+", 
                   RowBox[{
                    SubscriptBox["ii", "hn"], "[", "t", "]"}]}], ")"}]}], "+", 
                RowBox[{"(", 
                 RowBox[{
                  RowBox[{
                   SubscriptBox["ii", "rn"], "[", "t", "]"}], "+", 
                  RowBox[{
                   SubscriptBox["ii", "rc"], "[", "t", "]"}], "+", 
                  RowBox[{
                   SubscriptBox["ii", "rm"], "[", "t", "]"}]}], ")"}]}], 
               ")"}], " ", 
              RowBox[{
               SubscriptBox["ii", "wn"], "[", "t", "]"}]}], "+", 
             RowBox[{"\[Beta]", " ", 
              RowBox[{
               SubscriptBox["ii", "rn"], "[", "t", "]"}], " ", 
              RowBox[{"(", 
               RowBox[{
                RowBox[{"\[Kappa]", " ", 
                 RowBox[{"(", 
                  RowBox[{
                   RowBox[{
                    SubscriptBox["ii", "hc"], "[", "t", "]"}], "+", 
                   RowBox[{
                    SubscriptBox["ii", "hm"], "[", "t", "]"}], "+", 
                   RowBox[{
                    SubscriptBox["ii", "hn"], "[", "t", "]"}]}], ")"}]}], "+", 
                RowBox[{
                 SubscriptBox["ii", "wc"], "[", "t", "]"}], "+", 
                RowBox[{
                 SubscriptBox["ii", "wm"], "[", "t", "]"}], "+", 
                RowBox[{
                 SubscriptBox["ii", "wn"], "[", "t", "]"}]}], ")"}]}]}], ",", 
            RowBox[{
             RowBox[{
              RowBox[{"-", "\[Mu]"}], " ", 
              RowBox[{
               SubscriptBox["uu", "m"], "[", "t", "]"}]}], "-", 
             RowBox[{
              RowBox[{"(", 
               RowBox[{
                RowBox[{"\[Beta]", " ", "\[Delta]", " ", 
                 RowBox[{"(", 
                  RowBox[{
                   RowBox[{
                    RowBox[{"(", 
                    RowBox[{"1", "-", "\[Kappa]"}], ")"}], " ", 
                    RowBox[{"(", 
                    RowBox[{
                    RowBox[{
                    SubscriptBox["ii", "hc"], "[", "t", "]"}], "+", 
                    RowBox[{
                    SubscriptBox["ii", "hm"], "[", "t", "]"}], "+", 
                    RowBox[{
                    SubscriptBox["ii", "hn"], "[", "t", "]"}]}], ")"}]}], "+", 
                   RowBox[{"(", 
                    RowBox[{
                    RowBox[{
                    SubscriptBox["ii", "rn"], "[", "t", "]"}], "+", 
                    RowBox[{
                    SubscriptBox["ii", "rc"], "[", "t", "]"}], "+", 
                    RowBox[{
                    SubscriptBox["ii", "rm"], "[", "t", "]"}]}], ")"}]}], 
                  ")"}]}], "+", 
                RowBox[{"\[Beta]", " ", 
                 RowBox[{"(", 
                  RowBox[{
                   RowBox[{"\[Kappa]", " ", 
                    RowBox[{"(", 
                    RowBox[{
                    RowBox[{
                    SubscriptBox["ii", "hc"], "[", "t", "]"}], "+", 
                    RowBox[{
                    SubscriptBox["ii", "hm"], "[", "t", "]"}], "+", 
                    RowBox[{
                    SubscriptBox["ii", "hn"], "[", "t", "]"}]}], ")"}]}], "+", 
                   RowBox[{
                    SubscriptBox["ii", "wc"], "[", "t", "]"}], "+", 
                   RowBox[{
                    SubscriptBox["ii", "wm"], "[", "t", "]"}], "+", 
                   RowBox[{
                    SubscriptBox["ii", "wn"], "[", "t", "]"}]}], ")"}]}]}], 
               ")"}], " ", 
              RowBox[{
               SubscriptBox["uu", "m"], "[", "t", "]"}]}], "+", 
             RowBox[{"ma", " ", 
              RowBox[{
               SubscriptBox["uu", "n"], "[", "t", "]"}]}]}], ",", 
            RowBox[{
             RowBox[{
              RowBox[{"-", 
               RowBox[{"(", 
                RowBox[{"\[Theta]", "+", "\[Mu]", "+", "\[Omega]", "+", 
                 RowBox[{"\[Beta]", " ", "\[Delta]", " ", 
                  RowBox[{"(", 
                   RowBox[{
                    RowBox[{
                    RowBox[{"(", 
                    RowBox[{"1", "-", "\[Kappa]"}], ")"}], " ", 
                    RowBox[{"(", 
                    RowBox[{
                    RowBox[{
                    SubscriptBox["ii", "hc"], "[", "t", "]"}], "+", 
                    RowBox[{
                    SubscriptBox["ii", "hm"], "[", "t", "]"}], "+", 
                    RowBox[{
                    SubscriptBox["ii", "hn"], "[", "t", "]"}]}], ")"}]}], "+", 
                    RowBox[{"(", 
                    RowBox[{
                    RowBox[{
                    SubscriptBox["ii", "rn"], "[", "t", "]"}], "+", 
                    RowBox[{
                    SubscriptBox["ii", "rc"], "[", "t", "]"}], "+", 
                    RowBox[{
                    SubscriptBox["ii", "rm"], "[", "t", "]"}]}], ")"}]}], 
                   ")"}]}]}], ")"}]}], " ", 
              RowBox[{
               SubscriptBox["ii", "wm"], "[", "t", "]"}]}], "+", 
             RowBox[{"ma", " ", 
              RowBox[{"(", 
               RowBox[{"1", "-", "\[Eta]"}], ")"}], " ", 
              RowBox[{
               SubscriptBox["ii", "wn"], "[", "t", "]"}]}], "+", 
             RowBox[{"\[Beta]", " ", 
              RowBox[{"(", 
               RowBox[{
                RowBox[{"\[Kappa]", " ", 
                 RowBox[{"(", 
                  RowBox[{
                   RowBox[{
                    SubscriptBox["ii", "hc"], "[", "t", "]"}], "+", 
                   RowBox[{
                    SubscriptBox["ii", "hm"], "[", "t", "]"}], "+", 
                   RowBox[{
                    SubscriptBox["ii", "hn"], "[", "t", "]"}]}], ")"}]}], "+", 
                RowBox[{
                 SubscriptBox["ii", "wc"], "[", "t", "]"}], "+", 
                RowBox[{
                 SubscriptBox["ii", "wm"], "[", "t", "]"}], "+", 
                RowBox[{
                 SubscriptBox["ii", "wn"], "[", "t", "]"}]}], ")"}], " ", 
              RowBox[{
               SubscriptBox["uu", "m"], "[", "t", "]"}]}]}], ",", 
            RowBox[{
             RowBox[{"ma", " ", 
              RowBox[{
               SubscriptBox["ii", "rn"], "[", "t", "]"}]}], "-", 
             RowBox[{
              RowBox[{
               SubscriptBox["ii", "rm"], "[", "t", "]"}], " ", 
              RowBox[{"(", 
               RowBox[{"\[Theta]", "+", "\[Mu]", "+", 
                RowBox[{"\[Beta]", " ", 
                 RowBox[{"(", 
                  RowBox[{
                   RowBox[{"\[Kappa]", " ", 
                    RowBox[{"(", 
                    RowBox[{
                    RowBox[{
                    SubscriptBox["ii", "hc"], "[", "t", "]"}], "+", 
                    RowBox[{
                    SubscriptBox["ii", "hm"], "[", "t", "]"}], "+", 
                    RowBox[{
                    SubscriptBox["ii", "hn"], "[", "t", "]"}]}], ")"}]}], "+", 
                   RowBox[{
                    SubscriptBox["ii", "wc"], "[", "t", "]"}], "+", 
                   RowBox[{
                    SubscriptBox["ii", "wm"], "[", "t", "]"}], "+", 
                   RowBox[{
                    SubscriptBox["ii", "wn"], "[", "t", "]"}]}], ")"}]}]}], 
               ")"}]}], "+", 
             RowBox[{"\[Beta]", " ", "\[Delta]", " ", 
              RowBox[{"(", 
               RowBox[{
                RowBox[{
                 RowBox[{"(", 
                  RowBox[{"1", "-", "\[Kappa]"}], ")"}], " ", 
                 RowBox[{"(", 
                  RowBox[{
                   RowBox[{
                    SubscriptBox["ii", "hc"], "[", "t", "]"}], "+", 
                   RowBox[{
                    SubscriptBox["ii", "hm"], "[", "t", "]"}], "+", 
                   RowBox[{
                    SubscriptBox["ii", "hn"], "[", "t", "]"}]}], ")"}]}], "+", 
                RowBox[{"(", 
                 RowBox[{
                  RowBox[{
                   SubscriptBox["ii", "rn"], "[", "t", "]"}], "+", 
                  RowBox[{
                   SubscriptBox["ii", "rc"], "[", "t", "]"}], "+", 
                  RowBox[{
                   SubscriptBox["ii", "rm"], "[", "t", "]"}]}], ")"}]}], 
               ")"}], " ", 
              RowBox[{
               SubscriptBox["uu", "m"], "[", "t", "]"}]}]}], ",", 
            RowBox[{
             RowBox[{
              RowBox[{"-", 
               RowBox[{"(", 
                RowBox[{"\[Theta]", "+", "\[Mu]"}], ")"}]}], " ", 
              RowBox[{
               SubscriptBox["ii", "hm"], "[", "t", "]"}]}], "+", 
             RowBox[{"ma", " ", 
              RowBox[{
               SubscriptBox["ii", "hn"], "[", "t", "]"}]}], "+", 
             RowBox[{"\[Omega]", " ", 
              RowBox[{
               SubscriptBox["ii", "wm"], "[", "t", "]"}]}], "+", 
             RowBox[{"\[Beta]", " ", "\[Delta]", " ", 
              RowBox[{"(", 
               RowBox[{
                RowBox[{
                 RowBox[{"(", 
                  RowBox[{"1", "-", "\[Kappa]"}], ")"}], " ", 
                 RowBox[{"(", 
                  RowBox[{
                   RowBox[{
                    SubscriptBox["ii", "hc"], "[", "t", "]"}], "+", 
                   RowBox[{
                    SubscriptBox["ii", "hm"], "[", "t", "]"}], "+", 
                   RowBox[{
                    SubscriptBox["ii", "hn"], "[", "t", "]"}]}], ")"}]}], "+", 
                RowBox[{"(", 
                 RowBox[{
                  RowBox[{
                   SubscriptBox["ii", "rn"], "[", "t", "]"}], "+", 
                  RowBox[{
                   SubscriptBox["ii", "rc"], "[", "t", "]"}], "+", 
                  RowBox[{
                   SubscriptBox["ii", "rm"], "[", "t", "]"}]}], ")"}]}], 
               ")"}], " ", 
              RowBox[{
               SubscriptBox["ii", "wm"], "[", "t", "]"}]}], "+", 
             RowBox[{"ma", " ", "\[Eta]", " ", 
              RowBox[{
               SubscriptBox["ii", "wn"], "[", "t", "]"}]}], "+", 
             RowBox[{"\[Beta]", " ", 
              RowBox[{
               SubscriptBox["ii", "rm"], "[", "t", "]"}], " ", 
              RowBox[{"(", 
               RowBox[{
                RowBox[{"\[Kappa]", " ", 
                 RowBox[{"(", 
                  RowBox[{
                   RowBox[{
                    SubscriptBox["ii", "hc"], "[", "t", "]"}], "+", 
                   RowBox[{
                    SubscriptBox["ii", "hm"], "[", "t", "]"}], "+", 
                   RowBox[{
                    SubscriptBox["ii", "hn"], "[", "t", "]"}]}], ")"}]}], "+", 
                RowBox[{
                 SubscriptBox["ii", "wc"], "[", "t", "]"}], "+", 
                RowBox[{
                 SubscriptBox["ii", "wm"], "[", "t", "]"}], "+", 
                RowBox[{
                 SubscriptBox["ii", "wn"], "[", "t", "]"}]}], ")"}]}]}], ",", 
            RowBox[{
             RowBox[{"\[Theta]", " ", 
              SubscriptBox["\[Rho]", "u"], " ", 
              RowBox[{"(", 
               RowBox[{
                RowBox[{
                 SubscriptBox["ii", "wc"], "[", "t", "]"}], "+", 
                RowBox[{
                 SubscriptBox["ii", "wm"], "[", "t", "]"}], "+", 
                RowBox[{
                 SubscriptBox["ii", "wn"], "[", "t", "]"}]}], ")"}]}], "+", 
             RowBox[{
              RowBox[{"(", 
               RowBox[{
                RowBox[{"-", "\[Mu]"}], "-", 
                RowBox[{"\[Beta]", " ", "\[Delta]", " ", 
                 RowBox[{"(", 
                  RowBox[{
                   RowBox[{
                    RowBox[{"(", 
                    RowBox[{"1", "-", "\[Kappa]"}], ")"}], " ", 
                    RowBox[{"(", 
                    RowBox[{
                    RowBox[{
                    SubscriptBox["ii", "hc"], "[", "t", "]"}], "+", 
                    RowBox[{
                    SubscriptBox["ii", "hm"], "[", "t", "]"}], "+", 
                    RowBox[{
                    SubscriptBox["ii", "hn"], "[", "t", "]"}]}], ")"}]}], "+", 
                   RowBox[{"(", 
                    RowBox[{
                    RowBox[{
                    SubscriptBox["ii", "rn"], "[", "t", "]"}], "+", 
                    RowBox[{
                    SubscriptBox["ii", "rc"], "[", "t", "]"}], "+", 
                    RowBox[{
                    SubscriptBox["ii", "rm"], "[", "t", "]"}]}], ")"}]}], 
                  ")"}]}], "-", 
                RowBox[{"\[Beta]", " ", 
                 RowBox[{"(", 
                  RowBox[{
                   RowBox[{"\[Kappa]", " ", 
                    RowBox[{"(", 
                    RowBox[{
                    RowBox[{
                    SubscriptBox["ii", "hc"], "[", "t", "]"}], "+", 
                    RowBox[{
                    SubscriptBox["ii", "hm"], "[", "t", "]"}], "+", 
                    RowBox[{
                    SubscriptBox["ii", "hn"], "[", "t", "]"}]}], ")"}]}], "+", 
                   RowBox[{
                    SubscriptBox["ii", "wc"], "[", "t", "]"}], "+", 
                   RowBox[{
                    SubscriptBox["ii", "wm"], "[", "t", "]"}], "+", 
                   RowBox[{
                    SubscriptBox["ii", "wn"], "[", "t", "]"}]}], ")"}]}]}], 
               ")"}], " ", 
              RowBox[{
               SubscriptBox["uu", "c"], "[", "t", "]"}]}]}], ",", 
            RowBox[{
             RowBox[{
              RowBox[{"-", 
               RowBox[{"(", 
                RowBox[{
                 RowBox[{"ma", " ", "\[Eta]"}], "+", "\[Theta]", "+", "\[Mu]",
                  "+", "\[Omega]", "+", 
                 RowBox[{"\[Beta]", " ", "\[Delta]", " ", 
                  RowBox[{"(", 
                   RowBox[{
                    RowBox[{
                    RowBox[{"(", 
                    RowBox[{"1", "-", "\[Kappa]"}], ")"}], " ", 
                    RowBox[{"(", 
                    RowBox[{
                    RowBox[{
                    SubscriptBox["ii", "hc"], "[", "t", "]"}], "+", 
                    RowBox[{
                    SubscriptBox["ii", "hm"], "[", "t", "]"}], "+", 
                    RowBox[{
                    SubscriptBox["ii", "hn"], "[", "t", "]"}]}], ")"}]}], "+", 
                    RowBox[{"(", 
                    RowBox[{
                    RowBox[{
                    SubscriptBox["ii", "rn"], "[", "t", "]"}], "+", 
                    RowBox[{
                    SubscriptBox["ii", "rc"], "[", "t", "]"}], "+", 
                    RowBox[{
                    SubscriptBox["ii", "rm"], "[", "t", "]"}]}], ")"}]}], 
                   ")"}]}]}], ")"}]}], " ", 
              RowBox[{
               SubscriptBox["ii", "wc"], "[", "t", "]"}]}], "+", 
             RowBox[{"\[Theta]", " ", 
              SubscriptBox["\[Rho]", "w"], " ", 
              RowBox[{"(", 
               RowBox[{
                RowBox[{
                 SubscriptBox["ii", "wc"], "[", "t", "]"}], "+", 
                RowBox[{
                 SubscriptBox["ii", "wm"], "[", "t", "]"}], "+", 
                RowBox[{
                 SubscriptBox["ii", "wn"], "[", "t", "]"}]}], ")"}]}], "+", 
             RowBox[{"\[Beta]", " ", 
              RowBox[{"(", 
               RowBox[{
                RowBox[{"\[Kappa]", " ", 
                 RowBox[{"(", 
                  RowBox[{
                   RowBox[{
                    SubscriptBox["ii", "hc"], "[", "t", "]"}], "+", 
                   RowBox[{
                    SubscriptBox["ii", "hm"], "[", "t", "]"}], "+", 
                   RowBox[{
                    SubscriptBox["ii", "hn"], "[", "t", "]"}]}], ")"}]}], "+", 
                RowBox[{
                 SubscriptBox["ii", "wc"], "[", "t", "]"}], "+", 
                RowBox[{
                 SubscriptBox["ii", "wm"], "[", "t", "]"}], "+", 
                RowBox[{
                 SubscriptBox["ii", "wn"], "[", "t", "]"}]}], ")"}], " ", 
              RowBox[{
               SubscriptBox["uu", "c"], "[", "t", "]"}]}]}], ",", 
            RowBox[{
             RowBox[{"\[Theta]", " ", 
              RowBox[{"(", 
               RowBox[{
                SubscriptBox["\[Rho]", "r"], "+", 
                SubscriptBox["\[Rho]", "u"]}], ")"}], " ", 
              RowBox[{"(", 
               RowBox[{
                RowBox[{
                 SubscriptBox["ii", "hc"], "[", "t", "]"}], "+", 
                RowBox[{
                 SubscriptBox["ii", "hm"], "[", "t", "]"}], "+", 
                RowBox[{
                 SubscriptBox["ii", "hn"], "[", "t", "]"}]}], ")"}]}], "+", 
             RowBox[{"\[Theta]", " ", 
              RowBox[{"(", 
               RowBox[{
                RowBox[{
                 SubscriptBox["ii", "rc"], "[", "t", "]"}], "+", 
                RowBox[{
                 SubscriptBox["ii", "rm"], "[", "t", "]"}], "+", 
                RowBox[{
                 SubscriptBox["ii", "rn"], "[", "t", "]"}]}], ")"}]}], "+", 
             RowBox[{"\[Theta]", " ", 
              SubscriptBox["\[Rho]", "r"], " ", 
              RowBox[{"(", 
               RowBox[{
                RowBox[{
                 SubscriptBox["ii", "wc"], "[", "t", "]"}], "+", 
                RowBox[{
                 SubscriptBox["ii", "wm"], "[", "t", "]"}], "+", 
                RowBox[{
                 SubscriptBox["ii", "wn"], "[", "t", "]"}]}], ")"}]}], "-", 
             RowBox[{
              RowBox[{
               SubscriptBox["ii", "rc"], "[", "t", "]"}], " ", 
              RowBox[{"(", 
               RowBox[{"\[Theta]", "+", "\[Mu]", "+", 
                RowBox[{"\[Beta]", " ", 
                 RowBox[{"(", 
                  RowBox[{
                   RowBox[{"\[Kappa]", " ", 
                    RowBox[{"(", 
                    RowBox[{
                    RowBox[{
                    SubscriptBox["ii", "hc"], "[", "t", "]"}], "+", 
                    RowBox[{
                    SubscriptBox["ii", "hm"], "[", "t", "]"}], "+", 
                    RowBox[{
                    SubscriptBox["ii", "hn"], "[", "t", "]"}]}], ")"}]}], "+", 
                   RowBox[{
                    SubscriptBox["ii", "wc"], "[", "t", "]"}], "+", 
                   RowBox[{
                    SubscriptBox["ii", "wm"], "[", "t", "]"}], "+", 
                   RowBox[{
                    SubscriptBox["ii", "wn"], "[", "t", "]"}]}], ")"}]}]}], 
               ")"}]}], "+", 
             RowBox[{"\[Beta]", " ", "\[Delta]", " ", 
              RowBox[{"(", 
               RowBox[{
                RowBox[{
                 RowBox[{"(", 
                  RowBox[{"1", "-", "\[Kappa]"}], ")"}], " ", 
                 RowBox[{"(", 
                  RowBox[{
                   RowBox[{
                    SubscriptBox["ii", "hc"], "[", "t", "]"}], "+", 
                   RowBox[{
                    SubscriptBox["ii", "hm"], "[", "t", "]"}], "+", 
                   RowBox[{
                    SubscriptBox["ii", "hn"], "[", "t", "]"}]}], ")"}]}], "+", 
                RowBox[{"(", 
                 RowBox[{
                  RowBox[{
                   SubscriptBox["ii", "rn"], "[", "t", "]"}], "+", 
                  RowBox[{
                   SubscriptBox["ii", "rc"], "[", "t", "]"}], "+", 
                  RowBox[{
                   SubscriptBox["ii", "rm"], "[", "t", "]"}]}], ")"}]}], 
               ")"}], " ", 
              RowBox[{
               SubscriptBox["uu", "c"], "[", "t", "]"}]}]}], ",", 
            RowBox[{
             RowBox[{
              RowBox[{"-", 
               RowBox[{"(", 
                RowBox[{"\[Theta]", "+", "\[Mu]"}], ")"}]}], " ", 
              RowBox[{
               SubscriptBox["ii", "hc"], "[", "t", "]"}]}], "+", 
             RowBox[{"\[Theta]", " ", 
              RowBox[{"(", 
               RowBox[{
                SubscriptBox["\[Rho]", "h"], "+", 
                SubscriptBox["\[Rho]", "w"]}], ")"}], " ", 
              RowBox[{"(", 
               RowBox[{
                RowBox[{
                 SubscriptBox["ii", "hc"], "[", "t", "]"}], "+", 
                RowBox[{
                 SubscriptBox["ii", "hm"], "[", "t", "]"}], "+", 
                RowBox[{
                 SubscriptBox["ii", "hn"], "[", "t", "]"}]}], ")"}]}], "+", 
             RowBox[{
              RowBox[{"(", 
               RowBox[{
                RowBox[{"ma", " ", "\[Eta]"}], "+", "\[Omega]"}], ")"}], " ", 
              RowBox[{
               SubscriptBox["ii", "wc"], "[", "t", "]"}]}], "+", 
             RowBox[{"\[Beta]", " ", "\[Delta]", " ", 
              RowBox[{"(", 
               RowBox[{
                RowBox[{
                 RowBox[{"(", 
                  RowBox[{"1", "-", "\[Kappa]"}], ")"}], " ", 
                 RowBox[{"(", 
                  RowBox[{
                   RowBox[{
                    SubscriptBox["ii", "hc"], "[", "t", "]"}], "+", 
                   RowBox[{
                    SubscriptBox["ii", "hm"], "[", "t", "]"}], "+", 
                   RowBox[{
                    SubscriptBox["ii", "hn"], "[", "t", "]"}]}], ")"}]}], "+", 
                RowBox[{"(", 
                 RowBox[{
                  RowBox[{
                   SubscriptBox["ii", "rn"], "[", "t", "]"}], "+", 
                  RowBox[{
                   SubscriptBox["ii", "rc"], "[", "t", "]"}], "+", 
                  RowBox[{
                   SubscriptBox["ii", "rm"], "[", "t", "]"}]}], ")"}]}], 
               ")"}], " ", 
              RowBox[{
               SubscriptBox["ii", "wc"], "[", "t", "]"}]}], "+", 
             RowBox[{"\[Theta]", " ", 
              SubscriptBox["\[Rho]", "h"], " ", 
              RowBox[{"(", 
               RowBox[{
                RowBox[{
                 SubscriptBox["ii", "wc"], "[", "t", "]"}], "+", 
                RowBox[{
                 SubscriptBox["ii", "wm"], "[", "t", "]"}], "+", 
                RowBox[{
                 SubscriptBox["ii", "wn"], "[", "t", "]"}]}], ")"}]}], "+", 
             RowBox[{"\[Beta]", " ", 
              RowBox[{
               SubscriptBox["ii", "rc"], "[", "t", "]"}], " ", 
              RowBox[{"(", 
               RowBox[{
                RowBox[{"\[Kappa]", " ", 
                 RowBox[{"(", 
                  RowBox[{
                   RowBox[{
                    SubscriptBox["ii", "hc"], "[", "t", "]"}], "+", 
                   RowBox[{
                    SubscriptBox["ii", "hm"], "[", "t", "]"}], "+", 
                   RowBox[{
                    SubscriptBox["ii", "hn"], "[", "t", "]"}]}], ")"}]}], "+", 
                RowBox[{
                 SubscriptBox["ii", "wc"], "[", "t", "]"}], "+", 
                RowBox[{
                 SubscriptBox["ii", "wm"], "[", "t", "]"}], "+", 
                RowBox[{
                 SubscriptBox["ii", "wn"], "[", "t", "]"}]}], ")"}]}]}]}], 
           "}"}]}], ",", 
         RowBox[{
          RowBox[{"{", 
           RowBox[{
            RowBox[{
             SubscriptBox["uu", "n"], "[", "0", "]"}], ",", 
            RowBox[{
             SubscriptBox["ii", "wn"], "[", "0", "]"}], ",", 
            RowBox[{
             SubscriptBox["ii", "rn"], "[", "0", "]"}], ",", 
            RowBox[{
             SubscriptBox["ii", "hn"], "[", "0", "]"}], ",", 
            RowBox[{
             SubscriptBox["uu", "m"], "[", "0", "]"}], ",", 
            RowBox[{
             SubscriptBox["ii", "wm"], "[", "0", "]"}], ",", 
            RowBox[{
             SubscriptBox["ii", "rm"], "[", "0", "]"}], ",", 
            RowBox[{
             SubscriptBox["ii", "hm"], "[", "0", "]"}], ",", 
            RowBox[{
             SubscriptBox["uu", "c"], "[", "0", "]"}], ",", 
            RowBox[{
             SubscriptBox["ii", "wc"], "[", "0", "]"}], ",", 
            RowBox[{
             SubscriptBox["ii", "rc"], "[", "0", "]"}], ",", 
            RowBox[{
             SubscriptBox["ii", "hc"], "[", "0", "]"}]}], "}"}], "\[Equal]", 
          "SystemInitial"}]}], "}"}], ",", 
       RowBox[{"{", 
        RowBox[{
         SubscriptBox["uu", "n"], ",", 
         SubscriptBox["ii", "wn"], ",", 
         SubscriptBox["ii", "rn"], ",", 
         SubscriptBox["ii", "hn"], ",", 
         SubscriptBox["uu", "m"], ",", 
         SubscriptBox["ii", "wm"], ",", 
         SubscriptBox["ii", "rm"], ",", 
         SubscriptBox["ii", "hm"], ",", 
         SubscriptBox["uu", "c"], ",", 
         SubscriptBox["ii", "wc"], ",", 
         SubscriptBox["ii", "rc"], ",", 
         SubscriptBox["ii", "hc"]}], "}"}], ",", 
       RowBox[{"{", 
        RowBox[{"t", ",", "0", ",", "1000"}], "}"}]}], "]"}]}], 
    ";"}]}]}]], "Input",
 CellChangeTimes->{{3.8056271204530535`*^9, 3.805627122258628*^9}, {
   3.805627166288086*^9, 3.8056271769863853`*^9}, {3.8056272075273023`*^9, 
   3.80562730151105*^9}, 3.8056273417987823`*^9, 3.805627438901374*^9, 
   3.805627470859515*^9, 3.8056275026806383`*^9, {3.8056275433887377`*^9, 
   3.8056276394392815`*^9}, 3.8056298032450695`*^9, {3.806314886639549*^9, 
   3.8063149159870977`*^9}, {3.8063149569605694`*^9, 3.806315124070847*^9}, {
   3.8063151542930293`*^9, 3.8063151728644114`*^9}, {3.806315320633397*^9, 
   3.8063153498811817`*^9}, {3.8063158712983513`*^9, 
   3.8063158813634434`*^9}, {3.806322892488488*^9, 3.806322904526309*^9}, 
   3.8063243514823003`*^9, {3.8095977973079357`*^9, 3.809597832710907*^9}, {
   3.8095978976635513`*^9, 3.809597941659484*^9}, {3.8095979809023304`*^9, 
   3.8095979817965317`*^9}, {3.809598036407838*^9, 3.8095980517262774`*^9}, 
   3.8096391944957924`*^9, {3.8096396303743525`*^9, 3.809639640703142*^9}, 
   3.8096401086089187`*^9, 3.8096466511455483`*^9, {3.809646945057002*^9, 
   3.809646945135132*^9}, 3.8096470163895626`*^9, {3.815569690837693*^9, 
   3.8155697400377645`*^9}, {3.8155705059765024`*^9, 3.815570513455163*^9}, {
   3.815570560041613*^9, 3.815570647242139*^9}, {3.8155706904878125`*^9, 
   3.815570740394019*^9}, {3.815570868794754*^9, 3.8155708754622335`*^9}, {
   3.815570944473675*^9, 3.815570945806985*^9}, {3.8174371011516914`*^9, 
   3.8174371329036536`*^9}},
 Background->RGBColor[1, 1, 0.85],
 ExpressionUUID -> "67231227-74bc-4495-9fd6-de7ec2ddcba4"],

Cell[BoxData[
 RowBox[{
  RowBox[{"(*", 
   RowBox[{
   "solving", " ", "the", " ", "model", " ", "with", " ", "the", " ", 
    "higher", " ", "values", " ", "from", " ", "sensitivity", " ", 
    "analysis"}], "*)"}], " ", 
  RowBox[{
   RowBox[{
    RowBox[{
     RowBox[{"{", 
      RowBox[{"ma", ",", "\[Theta]", ",", "\[Omega]", ",", "\[Mu]", ",", 
       SubscriptBox["\[Rho]", "h"], ",", 
       SubscriptBox["\[Rho]", "u"], ",", 
       SubscriptBox["\[Rho]", "r"], ",", 
       SubscriptBox["\[Rho]", "w"], ",", "\[Eta]", ",", "\[Beta]", ",", 
       "\[Delta]", ",", "\[Kappa]"}], "}"}], "=", 
     RowBox[{
      RowBox[{
       RowBox[{
        RowBox[{
         RowBox[{
          RowBox[{"{", 
           RowBox[{"ma", ",", "\[Theta]", ",", "\[Omega]", ",", "\[Mu]", ",", 
            SubscriptBox["\[Rho]", "h"], ",", 
            SubscriptBox["\[Rho]", "u"], ",", 
            SubscriptBox["\[Rho]", "r"], ",", 
            SubscriptBox["\[Rho]", "w"], ",", "\[Eta]", ",", "\[Beta]", ",", 
            "\[Delta]", ",", "\[Kappa]"}], "}"}], "/.", "output"}], "/.", 
         RowBox[{"\[Kappa]", "\[Rule]", "0.5"}]}], "/.", 
        RowBox[{"\[Beta]", "\[Rule]", "0.024"}]}], "/.", 
       RowBox[{"ma", "\[Rule]", "0.0089"}]}], "/.", 
      RowBox[{"\[Delta]", "\[Rule]", "0.95"}]}]}], ";"}], " ", 
   "\[IndentingNewLine]", 
   RowBox[{
    RowBox[{"SystemInitial", "=", 
     RowBox[{"vars", "/.", "output"}]}], ";", 
    RowBox[{"UpperModel", "=", 
     RowBox[{"NDSolve", "[", 
      RowBox[{
       RowBox[{"{", 
        RowBox[{
         RowBox[{
          RowBox[{"{", 
           RowBox[{
            RowBox[{
             SuperscriptBox[
              SubscriptBox["uu", "n"], "\[Prime]",
              MultilineFunction->None], "[", "t", "]"}], ",", 
            RowBox[{
             SuperscriptBox[
              SubscriptBox["ii", "wn"], "\[Prime]",
              MultilineFunction->None], "[", "t", "]"}], ",", 
            RowBox[{
             SuperscriptBox[
              SubscriptBox["ii", "rn"], "\[Prime]",
              MultilineFunction->None], "[", "t", "]"}], ",", 
            RowBox[{
             SuperscriptBox[
              SubscriptBox["ii", "hn"], "\[Prime]",
              MultilineFunction->None], "[", "t", "]"}], ",", 
            RowBox[{
             SuperscriptBox[
              SubscriptBox["uu", "m"], "\[Prime]",
              MultilineFunction->None], "[", "t", "]"}], ",", 
            RowBox[{
             SuperscriptBox[
              SubscriptBox["ii", "wm"], "\[Prime]",
              MultilineFunction->None], "[", "t", "]"}], ",", 
            RowBox[{
             SuperscriptBox[
              SubscriptBox["ii", "rm"], "\[Prime]",
              MultilineFunction->None], "[", "t", "]"}], ",", 
            RowBox[{
             SuperscriptBox[
              SubscriptBox["ii", "hm"], "\[Prime]",
              MultilineFunction->None], "[", "t", "]"}], ",", 
            RowBox[{
             SuperscriptBox[
              SubscriptBox["uu", "c"], "\[Prime]",
              MultilineFunction->None], "[", "t", "]"}], ",", 
            RowBox[{
             SuperscriptBox[
              SubscriptBox["ii", "wc"], "\[Prime]",
              MultilineFunction->None], "[", "t", "]"}], ",", 
            RowBox[{
             SuperscriptBox[
              SubscriptBox["ii", "rc"], "\[Prime]",
              MultilineFunction->None], "[", "t", "]"}], ",", 
            RowBox[{
             SuperscriptBox[
              SubscriptBox["ii", "hc"], "\[Prime]",
              MultilineFunction->None], "[", "t", "]"}]}], "}"}], "\[Equal]", 
          RowBox[{"{", 
           RowBox[{
            RowBox[{"\[Mu]", "-", 
             RowBox[{
              RowBox[{"(", 
               RowBox[{"ma", "+", "\[Mu]"}], ")"}], " ", 
              RowBox[{
               SubscriptBox["uu", "n"], "[", "t", "]"}]}], "-", 
             RowBox[{
              RowBox[{"(", 
               RowBox[{
                RowBox[{"\[Beta]", " ", "\[Delta]", " ", 
                 RowBox[{"(", 
                  RowBox[{
                   RowBox[{
                    RowBox[{"(", 
                    RowBox[{"1", "-", "\[Kappa]"}], ")"}], " ", 
                    RowBox[{"(", 
                    RowBox[{
                    RowBox[{
                    SubscriptBox["ii", "hc"], "[", "t", "]"}], "+", 
                    RowBox[{
                    SubscriptBox["ii", "hm"], "[", "t", "]"}], "+", 
                    RowBox[{
                    SubscriptBox["ii", "hn"], "[", "t", "]"}]}], ")"}]}], "+", 
                   RowBox[{"(", 
                    RowBox[{
                    RowBox[{
                    SubscriptBox["ii", "rn"], "[", "t", "]"}], "+", 
                    RowBox[{
                    SubscriptBox["ii", "rc"], "[", "t", "]"}], "+", 
                    RowBox[{
                    SubscriptBox["ii", "rm"], "[", "t", "]"}]}], ")"}]}], 
                  ")"}]}], "+", 
                RowBox[{"\[Beta]", " ", 
                 RowBox[{"(", 
                  RowBox[{
                   RowBox[{"\[Kappa]", " ", 
                    RowBox[{"(", 
                    RowBox[{
                    RowBox[{
                    SubscriptBox["ii", "hc"], "[", "t", "]"}], "+", 
                    RowBox[{
                    SubscriptBox["ii", "hm"], "[", "t", "]"}], "+", 
                    RowBox[{
                    SubscriptBox["ii", "hn"], "[", "t", "]"}]}], ")"}]}], "+", 
                   RowBox[{
                    SubscriptBox["ii", "wc"], "[", "t", "]"}], "+", 
                   RowBox[{
                    SubscriptBox["ii", "wm"], "[", "t", "]"}], "+", 
                   RowBox[{
                    SubscriptBox["ii", "wn"], "[", "t", "]"}]}], ")"}]}]}], 
               ")"}], " ", 
              RowBox[{
               SubscriptBox["uu", "n"], "[", "t", "]"}]}]}], ",", 
            RowBox[{
             RowBox[{
              RowBox[{"-", 
               RowBox[{"(", 
                RowBox[{
                "ma", "+", "\[Theta]", "+", "\[Mu]", "+", "\[Omega]", "+", 
                 RowBox[{"\[Beta]", " ", "\[Delta]", " ", 
                  RowBox[{"(", 
                   RowBox[{
                    RowBox[{
                    RowBox[{"(", 
                    RowBox[{"1", "-", "\[Kappa]"}], ")"}], " ", 
                    RowBox[{"(", 
                    RowBox[{
                    RowBox[{
                    SubscriptBox["ii", "hc"], "[", "t", "]"}], "+", 
                    RowBox[{
                    SubscriptBox["ii", "hm"], "[", "t", "]"}], "+", 
                    RowBox[{
                    SubscriptBox["ii", "hn"], "[", "t", "]"}]}], ")"}]}], "+", 
                    RowBox[{"(", 
                    RowBox[{
                    RowBox[{
                    SubscriptBox["ii", "rn"], "[", "t", "]"}], "+", 
                    RowBox[{
                    SubscriptBox["ii", "rc"], "[", "t", "]"}], "+", 
                    RowBox[{
                    SubscriptBox["ii", "rm"], "[", "t", "]"}]}], ")"}]}], 
                   ")"}]}]}], ")"}]}], " ", 
              RowBox[{
               SubscriptBox["ii", "wn"], "[", "t", "]"}]}], "+", 
             RowBox[{"\[Beta]", " ", 
              RowBox[{"(", 
               RowBox[{
                RowBox[{"\[Kappa]", " ", 
                 RowBox[{"(", 
                  RowBox[{
                   RowBox[{
                    SubscriptBox["ii", "hc"], "[", "t", "]"}], "+", 
                   RowBox[{
                    SubscriptBox["ii", "hm"], "[", "t", "]"}], "+", 
                   RowBox[{
                    SubscriptBox["ii", "hn"], "[", "t", "]"}]}], ")"}]}], "+", 
                RowBox[{
                 SubscriptBox["ii", "wc"], "[", "t", "]"}], "+", 
                RowBox[{
                 SubscriptBox["ii", "wm"], "[", "t", "]"}], "+", 
                RowBox[{
                 SubscriptBox["ii", "wn"], "[", "t", "]"}]}], ")"}], " ", 
              RowBox[{
               SubscriptBox["uu", "n"], "[", "t", "]"}]}]}], ",", 
            RowBox[{
             RowBox[{
              RowBox[{"-", 
               RowBox[{
                SubscriptBox["ii", "rn"], "[", "t", "]"}]}], " ", 
              RowBox[{"(", 
               RowBox[{"ma", "+", "\[Theta]", "+", "\[Mu]", "+", 
                RowBox[{"\[Beta]", " ", 
                 RowBox[{"(", 
                  RowBox[{
                   RowBox[{"\[Kappa]", " ", 
                    RowBox[{"(", 
                    RowBox[{
                    RowBox[{
                    SubscriptBox["ii", "hc"], "[", "t", "]"}], "+", 
                    RowBox[{
                    SubscriptBox["ii", "hm"], "[", "t", "]"}], "+", 
                    RowBox[{
                    SubscriptBox["ii", "hn"], "[", "t", "]"}]}], ")"}]}], "+", 
                   RowBox[{
                    SubscriptBox["ii", "wc"], "[", "t", "]"}], "+", 
                   RowBox[{
                    SubscriptBox["ii", "wm"], "[", "t", "]"}], "+", 
                   RowBox[{
                    SubscriptBox["ii", "wn"], "[", "t", "]"}]}], ")"}]}]}], 
               ")"}]}], "+", 
             RowBox[{"\[Beta]", " ", "\[Delta]", " ", 
              RowBox[{"(", 
               RowBox[{
                RowBox[{
                 RowBox[{"(", 
                  RowBox[{"1", "-", "\[Kappa]"}], ")"}], " ", 
                 RowBox[{"(", 
                  RowBox[{
                   RowBox[{
                    SubscriptBox["ii", "hc"], "[", "t", "]"}], "+", 
                   RowBox[{
                    SubscriptBox["ii", "hm"], "[", "t", "]"}], "+", 
                   RowBox[{
                    SubscriptBox["ii", "hn"], "[", "t", "]"}]}], ")"}]}], "+", 
                RowBox[{"(", 
                 RowBox[{
                  RowBox[{
                   SubscriptBox["ii", "rn"], "[", "t", "]"}], "+", 
                  RowBox[{
                   SubscriptBox["ii", "rc"], "[", "t", "]"}], "+", 
                  RowBox[{
                   SubscriptBox["ii", "rm"], "[", "t", "]"}]}], ")"}]}], 
               ")"}], " ", 
              RowBox[{
               SubscriptBox["uu", "n"], "[", "t", "]"}]}]}], ",", 
            RowBox[{
             RowBox[{
              RowBox[{"-", 
               RowBox[{"(", 
                RowBox[{"ma", "+", "\[Theta]", "+", "\[Mu]"}], ")"}]}], " ", 
              RowBox[{
               SubscriptBox["ii", "hn"], "[", "t", "]"}]}], "+", 
             RowBox[{"\[Omega]", " ", 
              RowBox[{
               SubscriptBox["ii", "wn"], "[", "t", "]"}]}], "+", 
             RowBox[{"\[Beta]", " ", "\[Delta]", " ", 
              RowBox[{"(", 
               RowBox[{
                RowBox[{
                 RowBox[{"(", 
                  RowBox[{"1", "-", "\[Kappa]"}], ")"}], " ", 
                 RowBox[{"(", 
                  RowBox[{
                   RowBox[{
                    SubscriptBox["ii", "hc"], "[", "t", "]"}], "+", 
                   RowBox[{
                    SubscriptBox["ii", "hm"], "[", "t", "]"}], "+", 
                   RowBox[{
                    SubscriptBox["ii", "hn"], "[", "t", "]"}]}], ")"}]}], "+", 
                RowBox[{"(", 
                 RowBox[{
                  RowBox[{
                   SubscriptBox["ii", "rn"], "[", "t", "]"}], "+", 
                  RowBox[{
                   SubscriptBox["ii", "rc"], "[", "t", "]"}], "+", 
                  RowBox[{
                   SubscriptBox["ii", "rm"], "[", "t", "]"}]}], ")"}]}], 
               ")"}], " ", 
              RowBox[{
               SubscriptBox["ii", "wn"], "[", "t", "]"}]}], "+", 
             RowBox[{"\[Beta]", " ", 
              RowBox[{
               SubscriptBox["ii", "rn"], "[", "t", "]"}], " ", 
              RowBox[{"(", 
               RowBox[{
                RowBox[{"\[Kappa]", " ", 
                 RowBox[{"(", 
                  RowBox[{
                   RowBox[{
                    SubscriptBox["ii", "hc"], "[", "t", "]"}], "+", 
                   RowBox[{
                    SubscriptBox["ii", "hm"], "[", "t", "]"}], "+", 
                   RowBox[{
                    SubscriptBox["ii", "hn"], "[", "t", "]"}]}], ")"}]}], "+", 
                RowBox[{
                 SubscriptBox["ii", "wc"], "[", "t", "]"}], "+", 
                RowBox[{
                 SubscriptBox["ii", "wm"], "[", "t", "]"}], "+", 
                RowBox[{
                 SubscriptBox["ii", "wn"], "[", "t", "]"}]}], ")"}]}]}], ",", 
            RowBox[{
             RowBox[{
              RowBox[{"-", "\[Mu]"}], " ", 
              RowBox[{
               SubscriptBox["uu", "m"], "[", "t", "]"}]}], "-", 
             RowBox[{
              RowBox[{"(", 
               RowBox[{
                RowBox[{"\[Beta]", " ", "\[Delta]", " ", 
                 RowBox[{"(", 
                  RowBox[{
                   RowBox[{
                    RowBox[{"(", 
                    RowBox[{"1", "-", "\[Kappa]"}], ")"}], " ", 
                    RowBox[{"(", 
                    RowBox[{
                    RowBox[{
                    SubscriptBox["ii", "hc"], "[", "t", "]"}], "+", 
                    RowBox[{
                    SubscriptBox["ii", "hm"], "[", "t", "]"}], "+", 
                    RowBox[{
                    SubscriptBox["ii", "hn"], "[", "t", "]"}]}], ")"}]}], "+", 
                   RowBox[{"(", 
                    RowBox[{
                    RowBox[{
                    SubscriptBox["ii", "rn"], "[", "t", "]"}], "+", 
                    RowBox[{
                    SubscriptBox["ii", "rc"], "[", "t", "]"}], "+", 
                    RowBox[{
                    SubscriptBox["ii", "rm"], "[", "t", "]"}]}], ")"}]}], 
                  ")"}]}], "+", 
                RowBox[{"\[Beta]", " ", 
                 RowBox[{"(", 
                  RowBox[{
                   RowBox[{"\[Kappa]", " ", 
                    RowBox[{"(", 
                    RowBox[{
                    RowBox[{
                    SubscriptBox["ii", "hc"], "[", "t", "]"}], "+", 
                    RowBox[{
                    SubscriptBox["ii", "hm"], "[", "t", "]"}], "+", 
                    RowBox[{
                    SubscriptBox["ii", "hn"], "[", "t", "]"}]}], ")"}]}], "+", 
                   RowBox[{
                    SubscriptBox["ii", "wc"], "[", "t", "]"}], "+", 
                   RowBox[{
                    SubscriptBox["ii", "wm"], "[", "t", "]"}], "+", 
                   RowBox[{
                    SubscriptBox["ii", "wn"], "[", "t", "]"}]}], ")"}]}]}], 
               ")"}], " ", 
              RowBox[{
               SubscriptBox["uu", "m"], "[", "t", "]"}]}], "+", 
             RowBox[{"ma", " ", 
              RowBox[{
               SubscriptBox["uu", "n"], "[", "t", "]"}]}]}], ",", 
            RowBox[{
             RowBox[{
              RowBox[{"-", 
               RowBox[{"(", 
                RowBox[{"\[Theta]", "+", "\[Mu]", "+", "\[Omega]", "+", 
                 RowBox[{"\[Beta]", " ", "\[Delta]", " ", 
                  RowBox[{"(", 
                   RowBox[{
                    RowBox[{
                    RowBox[{"(", 
                    RowBox[{"1", "-", "\[Kappa]"}], ")"}], " ", 
                    RowBox[{"(", 
                    RowBox[{
                    RowBox[{
                    SubscriptBox["ii", "hc"], "[", "t", "]"}], "+", 
                    RowBox[{
                    SubscriptBox["ii", "hm"], "[", "t", "]"}], "+", 
                    RowBox[{
                    SubscriptBox["ii", "hn"], "[", "t", "]"}]}], ")"}]}], "+", 
                    RowBox[{"(", 
                    RowBox[{
                    RowBox[{
                    SubscriptBox["ii", "rn"], "[", "t", "]"}], "+", 
                    RowBox[{
                    SubscriptBox["ii", "rc"], "[", "t", "]"}], "+", 
                    RowBox[{
                    SubscriptBox["ii", "rm"], "[", "t", "]"}]}], ")"}]}], 
                   ")"}]}]}], ")"}]}], " ", 
              RowBox[{
               SubscriptBox["ii", "wm"], "[", "t", "]"}]}], "+", 
             RowBox[{"ma", " ", 
              RowBox[{"(", 
               RowBox[{"1", "-", "\[Eta]"}], ")"}], " ", 
              RowBox[{
               SubscriptBox["ii", "wn"], "[", "t", "]"}]}], "+", 
             RowBox[{"\[Beta]", " ", 
              RowBox[{"(", 
               RowBox[{
                RowBox[{"\[Kappa]", " ", 
                 RowBox[{"(", 
                  RowBox[{
                   RowBox[{
                    SubscriptBox["ii", "hc"], "[", "t", "]"}], "+", 
                   RowBox[{
                    SubscriptBox["ii", "hm"], "[", "t", "]"}], "+", 
                   RowBox[{
                    SubscriptBox["ii", "hn"], "[", "t", "]"}]}], ")"}]}], "+", 
                RowBox[{
                 SubscriptBox["ii", "wc"], "[", "t", "]"}], "+", 
                RowBox[{
                 SubscriptBox["ii", "wm"], "[", "t", "]"}], "+", 
                RowBox[{
                 SubscriptBox["ii", "wn"], "[", "t", "]"}]}], ")"}], " ", 
              RowBox[{
               SubscriptBox["uu", "m"], "[", "t", "]"}]}]}], ",", 
            RowBox[{
             RowBox[{"ma", " ", 
              RowBox[{
               SubscriptBox["ii", "rn"], "[", "t", "]"}]}], "-", 
             RowBox[{
              RowBox[{
               SubscriptBox["ii", "rm"], "[", "t", "]"}], " ", 
              RowBox[{"(", 
               RowBox[{"\[Theta]", "+", "\[Mu]", "+", 
                RowBox[{"\[Beta]", " ", 
                 RowBox[{"(", 
                  RowBox[{
                   RowBox[{"\[Kappa]", " ", 
                    RowBox[{"(", 
                    RowBox[{
                    RowBox[{
                    SubscriptBox["ii", "hc"], "[", "t", "]"}], "+", 
                    RowBox[{
                    SubscriptBox["ii", "hm"], "[", "t", "]"}], "+", 
                    RowBox[{
                    SubscriptBox["ii", "hn"], "[", "t", "]"}]}], ")"}]}], "+", 
                   RowBox[{
                    SubscriptBox["ii", "wc"], "[", "t", "]"}], "+", 
                   RowBox[{
                    SubscriptBox["ii", "wm"], "[", "t", "]"}], "+", 
                   RowBox[{
                    SubscriptBox["ii", "wn"], "[", "t", "]"}]}], ")"}]}]}], 
               ")"}]}], "+", 
             RowBox[{"\[Beta]", " ", "\[Delta]", " ", 
              RowBox[{"(", 
               RowBox[{
                RowBox[{
                 RowBox[{"(", 
                  RowBox[{"1", "-", "\[Kappa]"}], ")"}], " ", 
                 RowBox[{"(", 
                  RowBox[{
                   RowBox[{
                    SubscriptBox["ii", "hc"], "[", "t", "]"}], "+", 
                   RowBox[{
                    SubscriptBox["ii", "hm"], "[", "t", "]"}], "+", 
                   RowBox[{
                    SubscriptBox["ii", "hn"], "[", "t", "]"}]}], ")"}]}], "+", 
                RowBox[{"(", 
                 RowBox[{
                  RowBox[{
                   SubscriptBox["ii", "rn"], "[", "t", "]"}], "+", 
                  RowBox[{
                   SubscriptBox["ii", "rc"], "[", "t", "]"}], "+", 
                  RowBox[{
                   SubscriptBox["ii", "rm"], "[", "t", "]"}]}], ")"}]}], 
               ")"}], " ", 
              RowBox[{
               SubscriptBox["uu", "m"], "[", "t", "]"}]}]}], ",", 
            RowBox[{
             RowBox[{
              RowBox[{"-", 
               RowBox[{"(", 
                RowBox[{"\[Theta]", "+", "\[Mu]"}], ")"}]}], " ", 
              RowBox[{
               SubscriptBox["ii", "hm"], "[", "t", "]"}]}], "+", 
             RowBox[{"ma", " ", 
              RowBox[{
               SubscriptBox["ii", "hn"], "[", "t", "]"}]}], "+", 
             RowBox[{"\[Omega]", " ", 
              RowBox[{
               SubscriptBox["ii", "wm"], "[", "t", "]"}]}], "+", 
             RowBox[{"\[Beta]", " ", "\[Delta]", " ", 
              RowBox[{"(", 
               RowBox[{
                RowBox[{
                 RowBox[{"(", 
                  RowBox[{"1", "-", "\[Kappa]"}], ")"}], " ", 
                 RowBox[{"(", 
                  RowBox[{
                   RowBox[{
                    SubscriptBox["ii", "hc"], "[", "t", "]"}], "+", 
                   RowBox[{
                    SubscriptBox["ii", "hm"], "[", "t", "]"}], "+", 
                   RowBox[{
                    SubscriptBox["ii", "hn"], "[", "t", "]"}]}], ")"}]}], "+", 
                RowBox[{"(", 
                 RowBox[{
                  RowBox[{
                   SubscriptBox["ii", "rn"], "[", "t", "]"}], "+", 
                  RowBox[{
                   SubscriptBox["ii", "rc"], "[", "t", "]"}], "+", 
                  RowBox[{
                   SubscriptBox["ii", "rm"], "[", "t", "]"}]}], ")"}]}], 
               ")"}], " ", 
              RowBox[{
               SubscriptBox["ii", "wm"], "[", "t", "]"}]}], "+", 
             RowBox[{"ma", " ", "\[Eta]", " ", 
              RowBox[{
               SubscriptBox["ii", "wn"], "[", "t", "]"}]}], "+", 
             RowBox[{"\[Beta]", " ", 
              RowBox[{
               SubscriptBox["ii", "rm"], "[", "t", "]"}], " ", 
              RowBox[{"(", 
               RowBox[{
                RowBox[{"\[Kappa]", " ", 
                 RowBox[{"(", 
                  RowBox[{
                   RowBox[{
                    SubscriptBox["ii", "hc"], "[", "t", "]"}], "+", 
                   RowBox[{
                    SubscriptBox["ii", "hm"], "[", "t", "]"}], "+", 
                   RowBox[{
                    SubscriptBox["ii", "hn"], "[", "t", "]"}]}], ")"}]}], "+", 
                RowBox[{
                 SubscriptBox["ii", "wc"], "[", "t", "]"}], "+", 
                RowBox[{
                 SubscriptBox["ii", "wm"], "[", "t", "]"}], "+", 
                RowBox[{
                 SubscriptBox["ii", "wn"], "[", "t", "]"}]}], ")"}]}]}], ",", 
            RowBox[{
             RowBox[{"\[Theta]", " ", 
              SubscriptBox["\[Rho]", "u"], " ", 
              RowBox[{"(", 
               RowBox[{
                RowBox[{
                 SubscriptBox["ii", "wc"], "[", "t", "]"}], "+", 
                RowBox[{
                 SubscriptBox["ii", "wm"], "[", "t", "]"}], "+", 
                RowBox[{
                 SubscriptBox["ii", "wn"], "[", "t", "]"}]}], ")"}]}], "+", 
             RowBox[{
              RowBox[{"(", 
               RowBox[{
                RowBox[{"-", "\[Mu]"}], "-", 
                RowBox[{"\[Beta]", " ", "\[Delta]", " ", 
                 RowBox[{"(", 
                  RowBox[{
                   RowBox[{
                    RowBox[{"(", 
                    RowBox[{"1", "-", "\[Kappa]"}], ")"}], " ", 
                    RowBox[{"(", 
                    RowBox[{
                    RowBox[{
                    SubscriptBox["ii", "hc"], "[", "t", "]"}], "+", 
                    RowBox[{
                    SubscriptBox["ii", "hm"], "[", "t", "]"}], "+", 
                    RowBox[{
                    SubscriptBox["ii", "hn"], "[", "t", "]"}]}], ")"}]}], "+", 
                   RowBox[{"(", 
                    RowBox[{
                    RowBox[{
                    SubscriptBox["ii", "rn"], "[", "t", "]"}], "+", 
                    RowBox[{
                    SubscriptBox["ii", "rc"], "[", "t", "]"}], "+", 
                    RowBox[{
                    SubscriptBox["ii", "rm"], "[", "t", "]"}]}], ")"}]}], 
                  ")"}]}], "-", 
                RowBox[{"\[Beta]", " ", 
                 RowBox[{"(", 
                  RowBox[{
                   RowBox[{"\[Kappa]", " ", 
                    RowBox[{"(", 
                    RowBox[{
                    RowBox[{
                    SubscriptBox["ii", "hc"], "[", "t", "]"}], "+", 
                    RowBox[{
                    SubscriptBox["ii", "hm"], "[", "t", "]"}], "+", 
                    RowBox[{
                    SubscriptBox["ii", "hn"], "[", "t", "]"}]}], ")"}]}], "+", 
                   RowBox[{
                    SubscriptBox["ii", "wc"], "[", "t", "]"}], "+", 
                   RowBox[{
                    SubscriptBox["ii", "wm"], "[", "t", "]"}], "+", 
                   RowBox[{
                    SubscriptBox["ii", "wn"], "[", "t", "]"}]}], ")"}]}]}], 
               ")"}], " ", 
              RowBox[{
               SubscriptBox["uu", "c"], "[", "t", "]"}]}]}], ",", 
            RowBox[{
             RowBox[{
              RowBox[{"-", 
               RowBox[{"(", 
                RowBox[{
                 RowBox[{"ma", " ", "\[Eta]"}], "+", "\[Theta]", "+", "\[Mu]",
                  "+", "\[Omega]", "+", 
                 RowBox[{"\[Beta]", " ", "\[Delta]", " ", 
                  RowBox[{"(", 
                   RowBox[{
                    RowBox[{
                    RowBox[{"(", 
                    RowBox[{"1", "-", "\[Kappa]"}], ")"}], " ", 
                    RowBox[{"(", 
                    RowBox[{
                    RowBox[{
                    SubscriptBox["ii", "hc"], "[", "t", "]"}], "+", 
                    RowBox[{
                    SubscriptBox["ii", "hm"], "[", "t", "]"}], "+", 
                    RowBox[{
                    SubscriptBox["ii", "hn"], "[", "t", "]"}]}], ")"}]}], "+", 
                    RowBox[{"(", 
                    RowBox[{
                    RowBox[{
                    SubscriptBox["ii", "rn"], "[", "t", "]"}], "+", 
                    RowBox[{
                    SubscriptBox["ii", "rc"], "[", "t", "]"}], "+", 
                    RowBox[{
                    SubscriptBox["ii", "rm"], "[", "t", "]"}]}], ")"}]}], 
                   ")"}]}]}], ")"}]}], " ", 
              RowBox[{
               SubscriptBox["ii", "wc"], "[", "t", "]"}]}], "+", 
             RowBox[{"\[Theta]", " ", 
              SubscriptBox["\[Rho]", "w"], " ", 
              RowBox[{"(", 
               RowBox[{
                RowBox[{
                 SubscriptBox["ii", "wc"], "[", "t", "]"}], "+", 
                RowBox[{
                 SubscriptBox["ii", "wm"], "[", "t", "]"}], "+", 
                RowBox[{
                 SubscriptBox["ii", "wn"], "[", "t", "]"}]}], ")"}]}], "+", 
             RowBox[{"\[Beta]", " ", 
              RowBox[{"(", 
               RowBox[{
                RowBox[{"\[Kappa]", " ", 
                 RowBox[{"(", 
                  RowBox[{
                   RowBox[{
                    SubscriptBox["ii", "hc"], "[", "t", "]"}], "+", 
                   RowBox[{
                    SubscriptBox["ii", "hm"], "[", "t", "]"}], "+", 
                   RowBox[{
                    SubscriptBox["ii", "hn"], "[", "t", "]"}]}], ")"}]}], "+", 
                RowBox[{
                 SubscriptBox["ii", "wc"], "[", "t", "]"}], "+", 
                RowBox[{
                 SubscriptBox["ii", "wm"], "[", "t", "]"}], "+", 
                RowBox[{
                 SubscriptBox["ii", "wn"], "[", "t", "]"}]}], ")"}], " ", 
              RowBox[{
               SubscriptBox["uu", "c"], "[", "t", "]"}]}]}], ",", 
            RowBox[{
             RowBox[{"\[Theta]", " ", 
              RowBox[{"(", 
               RowBox[{
                SubscriptBox["\[Rho]", "r"], "+", 
                SubscriptBox["\[Rho]", "u"]}], ")"}], " ", 
              RowBox[{"(", 
               RowBox[{
                RowBox[{
                 SubscriptBox["ii", "hc"], "[", "t", "]"}], "+", 
                RowBox[{
                 SubscriptBox["ii", "hm"], "[", "t", "]"}], "+", 
                RowBox[{
                 SubscriptBox["ii", "hn"], "[", "t", "]"}]}], ")"}]}], "+", 
             RowBox[{"\[Theta]", " ", 
              RowBox[{"(", 
               RowBox[{
                RowBox[{
                 SubscriptBox["ii", "rc"], "[", "t", "]"}], "+", 
                RowBox[{
                 SubscriptBox["ii", "rm"], "[", "t", "]"}], "+", 
                RowBox[{
                 SubscriptBox["ii", "rn"], "[", "t", "]"}]}], ")"}]}], "+", 
             RowBox[{"\[Theta]", " ", 
              SubscriptBox["\[Rho]", "r"], " ", 
              RowBox[{"(", 
               RowBox[{
                RowBox[{
                 SubscriptBox["ii", "wc"], "[", "t", "]"}], "+", 
                RowBox[{
                 SubscriptBox["ii", "wm"], "[", "t", "]"}], "+", 
                RowBox[{
                 SubscriptBox["ii", "wn"], "[", "t", "]"}]}], ")"}]}], "-", 
             RowBox[{
              RowBox[{
               SubscriptBox["ii", "rc"], "[", "t", "]"}], " ", 
              RowBox[{"(", 
               RowBox[{"\[Theta]", "+", "\[Mu]", "+", 
                RowBox[{"\[Beta]", " ", 
                 RowBox[{"(", 
                  RowBox[{
                   RowBox[{"\[Kappa]", " ", 
                    RowBox[{"(", 
                    RowBox[{
                    RowBox[{
                    SubscriptBox["ii", "hc"], "[", "t", "]"}], "+", 
                    RowBox[{
                    SubscriptBox["ii", "hm"], "[", "t", "]"}], "+", 
                    RowBox[{
                    SubscriptBox["ii", "hn"], "[", "t", "]"}]}], ")"}]}], "+", 
                   RowBox[{
                    SubscriptBox["ii", "wc"], "[", "t", "]"}], "+", 
                   RowBox[{
                    SubscriptBox["ii", "wm"], "[", "t", "]"}], "+", 
                   RowBox[{
                    SubscriptBox["ii", "wn"], "[", "t", "]"}]}], ")"}]}]}], 
               ")"}]}], "+", 
             RowBox[{"\[Beta]", " ", "\[Delta]", " ", 
              RowBox[{"(", 
               RowBox[{
                RowBox[{
                 RowBox[{"(", 
                  RowBox[{"1", "-", "\[Kappa]"}], ")"}], " ", 
                 RowBox[{"(", 
                  RowBox[{
                   RowBox[{
                    SubscriptBox["ii", "hc"], "[", "t", "]"}], "+", 
                   RowBox[{
                    SubscriptBox["ii", "hm"], "[", "t", "]"}], "+", 
                   RowBox[{
                    SubscriptBox["ii", "hn"], "[", "t", "]"}]}], ")"}]}], "+", 
                RowBox[{"(", 
                 RowBox[{
                  RowBox[{
                   SubscriptBox["ii", "rn"], "[", "t", "]"}], "+", 
                  RowBox[{
                   SubscriptBox["ii", "rc"], "[", "t", "]"}], "+", 
                  RowBox[{
                   SubscriptBox["ii", "rm"], "[", "t", "]"}]}], ")"}]}], 
               ")"}], " ", 
              RowBox[{
               SubscriptBox["uu", "c"], "[", "t", "]"}]}]}], ",", 
            RowBox[{
             RowBox[{
              RowBox[{"-", 
               RowBox[{"(", 
                RowBox[{"\[Theta]", "+", "\[Mu]"}], ")"}]}], " ", 
              RowBox[{
               SubscriptBox["ii", "hc"], "[", "t", "]"}]}], "+", 
             RowBox[{"\[Theta]", " ", 
              RowBox[{"(", 
               RowBox[{
                SubscriptBox["\[Rho]", "h"], "+", 
                SubscriptBox["\[Rho]", "w"]}], ")"}], " ", 
              RowBox[{"(", 
               RowBox[{
                RowBox[{
                 SubscriptBox["ii", "hc"], "[", "t", "]"}], "+", 
                RowBox[{
                 SubscriptBox["ii", "hm"], "[", "t", "]"}], "+", 
                RowBox[{
                 SubscriptBox["ii", "hn"], "[", "t", "]"}]}], ")"}]}], "+", 
             RowBox[{
              RowBox[{"(", 
               RowBox[{
                RowBox[{"ma", " ", "\[Eta]"}], "+", "\[Omega]"}], ")"}], " ", 
              RowBox[{
               SubscriptBox["ii", "wc"], "[", "t", "]"}]}], "+", 
             RowBox[{"\[Beta]", " ", "\[Delta]", " ", 
              RowBox[{"(", 
               RowBox[{
                RowBox[{
                 RowBox[{"(", 
                  RowBox[{"1", "-", "\[Kappa]"}], ")"}], " ", 
                 RowBox[{"(", 
                  RowBox[{
                   RowBox[{
                    SubscriptBox["ii", "hc"], "[", "t", "]"}], "+", 
                   RowBox[{
                    SubscriptBox["ii", "hm"], "[", "t", "]"}], "+", 
                   RowBox[{
                    SubscriptBox["ii", "hn"], "[", "t", "]"}]}], ")"}]}], "+", 
                RowBox[{"(", 
                 RowBox[{
                  RowBox[{
                   SubscriptBox["ii", "rn"], "[", "t", "]"}], "+", 
                  RowBox[{
                   SubscriptBox["ii", "rc"], "[", "t", "]"}], "+", 
                  RowBox[{
                   SubscriptBox["ii", "rm"], "[", "t", "]"}]}], ")"}]}], 
               ")"}], " ", 
              RowBox[{
               SubscriptBox["ii", "wc"], "[", "t", "]"}]}], "+", 
             RowBox[{"\[Theta]", " ", 
              SubscriptBox["\[Rho]", "h"], " ", 
              RowBox[{"(", 
               RowBox[{
                RowBox[{
                 SubscriptBox["ii", "wc"], "[", "t", "]"}], "+", 
                RowBox[{
                 SubscriptBox["ii", "wm"], "[", "t", "]"}], "+", 
                RowBox[{
                 SubscriptBox["ii", "wn"], "[", "t", "]"}]}], ")"}]}], "+", 
             RowBox[{"\[Beta]", " ", 
              RowBox[{
               SubscriptBox["ii", "rc"], "[", "t", "]"}], " ", 
              RowBox[{"(", 
               RowBox[{
                RowBox[{"\[Kappa]", " ", 
                 RowBox[{"(", 
                  RowBox[{
                   RowBox[{
                    SubscriptBox["ii", "hc"], "[", "t", "]"}], "+", 
                   RowBox[{
                    SubscriptBox["ii", "hm"], "[", "t", "]"}], "+", 
                   RowBox[{
                    SubscriptBox["ii", "hn"], "[", "t", "]"}]}], ")"}]}], "+", 
                RowBox[{
                 SubscriptBox["ii", "wc"], "[", "t", "]"}], "+", 
                RowBox[{
                 SubscriptBox["ii", "wm"], "[", "t", "]"}], "+", 
                RowBox[{
                 SubscriptBox["ii", "wn"], "[", "t", "]"}]}], ")"}]}]}]}], 
           "}"}]}], ",", 
         RowBox[{
          RowBox[{"{", 
           RowBox[{
            RowBox[{
             SubscriptBox["uu", "n"], "[", "0", "]"}], ",", 
            RowBox[{
             SubscriptBox["ii", "wn"], "[", "0", "]"}], ",", 
            RowBox[{
             SubscriptBox["ii", "rn"], "[", "0", "]"}], ",", 
            RowBox[{
             SubscriptBox["ii", "hn"], "[", "0", "]"}], ",", 
            RowBox[{
             SubscriptBox["uu", "m"], "[", "0", "]"}], ",", 
            RowBox[{
             SubscriptBox["ii", "wm"], "[", "0", "]"}], ",", 
            RowBox[{
             SubscriptBox["ii", "rm"], "[", "0", "]"}], ",", 
            RowBox[{
             SubscriptBox["ii", "hm"], "[", "0", "]"}], ",", 
            RowBox[{
             SubscriptBox["uu", "c"], "[", "0", "]"}], ",", 
            RowBox[{
             SubscriptBox["ii", "wc"], "[", "0", "]"}], ",", 
            RowBox[{
             SubscriptBox["ii", "rc"], "[", "0", "]"}], ",", 
            RowBox[{
             SubscriptBox["ii", "hc"], "[", "0", "]"}]}], "}"}], "\[Equal]", 
          "SystemInitial"}]}], "}"}], ",", 
       RowBox[{"{", 
        RowBox[{
         SubscriptBox["uu", "n"], ",", 
         SubscriptBox["ii", "wn"], ",", 
         SubscriptBox["ii", "rn"], ",", 
         SubscriptBox["ii", "hn"], ",", 
         SubscriptBox["uu", "m"], ",", 
         SubscriptBox["ii", "wm"], ",", 
         SubscriptBox["ii", "rm"], ",", 
         SubscriptBox["ii", "hm"], ",", 
         SubscriptBox["uu", "c"], ",", 
         SubscriptBox["ii", "wc"], ",", 
         SubscriptBox["ii", "rc"], ",", 
         SubscriptBox["ii", "hc"]}], "}"}], ",", 
       RowBox[{"{", 
        RowBox[{"t", ",", "0", ",", "1000"}], "}"}]}], "]"}]}], 
    ";"}]}]}]], "Input",
 CellChangeTimes->{{3.8155709618875914`*^9, 3.8155709707335677`*^9}, {
  3.8174371459357104`*^9, 3.8174371600303326`*^9}},
 ExpressionUUID -> "26527bea-ccae-4cff-b7db-37f7307089a0"],

Cell[BoxData[
 RowBox[{
  RowBox[{"(*", 
   RowBox[{
   "solving", " ", "the", " ", "model", " ", "with", " ", "the", " ", "lower",
     " ", "values", " ", "from", " ", "sensitivity", " ", "analysis", " ", 
    "without", " ", "macrolide"}], "*)"}], " ", 
  RowBox[{
   RowBox[{
    RowBox[{
     RowBox[{"{", 
      RowBox[{"ma", ",", "\[Theta]", ",", "\[Omega]", ",", "\[Mu]", ",", 
       SubscriptBox["\[Rho]", "h"], ",", 
       SubscriptBox["\[Rho]", "u"], ",", 
       SubscriptBox["\[Rho]", "r"], ",", 
       SubscriptBox["\[Rho]", "w"], ",", "\[Eta]", ",", "\[Beta]", ",", 
       "\[Delta]", ",", "\[Kappa]"}], "}"}], "=", 
     RowBox[{
      RowBox[{
       RowBox[{
        RowBox[{
         RowBox[{
          RowBox[{"{", 
           RowBox[{"ma", ",", "\[Theta]", ",", "\[Omega]", ",", "\[Mu]", ",", 
            SubscriptBox["\[Rho]", "h"], ",", 
            SubscriptBox["\[Rho]", "u"], ",", 
            SubscriptBox["\[Rho]", "r"], ",", 
            SubscriptBox["\[Rho]", "w"], ",", "\[Eta]", ",", "\[Beta]", ",", 
            "\[Delta]", ",", "\[Kappa]"}], "}"}], "/.", "output"}], "/.", 
         RowBox[{"\[Kappa]", "\[Rule]", "0.5"}]}], "/.", 
        RowBox[{"\[Beta]", "\[Rule]", "0.014"}]}], "/.", 
       RowBox[{"ma", "\[Rule]", "0"}]}], "/.", 
      RowBox[{"\[Delta]", "\[Rule]", "0.58"}]}]}], ";"}], " ", 
   "\[IndentingNewLine]", 
   RowBox[{
    RowBox[{"SystemInitial", "=", 
     RowBox[{"vars", "/.", "output"}]}], ";", 
    RowBox[{"LowerNoMac", "=", 
     RowBox[{"NDSolve", "[", 
      RowBox[{
       RowBox[{"{", 
        RowBox[{
         RowBox[{
          RowBox[{"{", 
           RowBox[{
            RowBox[{
             SuperscriptBox[
              SubscriptBox["uu", "n"], "\[Prime]",
              MultilineFunction->None], "[", "t", "]"}], ",", 
            RowBox[{
             SuperscriptBox[
              SubscriptBox["ii", "wn"], "\[Prime]",
              MultilineFunction->None], "[", "t", "]"}], ",", 
            RowBox[{
             SuperscriptBox[
              SubscriptBox["ii", "rn"], "\[Prime]",
              MultilineFunction->None], "[", "t", "]"}], ",", 
            RowBox[{
             SuperscriptBox[
              SubscriptBox["ii", "hn"], "\[Prime]",
              MultilineFunction->None], "[", "t", "]"}], ",", 
            RowBox[{
             SuperscriptBox[
              SubscriptBox["uu", "m"], "\[Prime]",
              MultilineFunction->None], "[", "t", "]"}], ",", 
            RowBox[{
             SuperscriptBox[
              SubscriptBox["ii", "wm"], "\[Prime]",
              MultilineFunction->None], "[", "t", "]"}], ",", 
            RowBox[{
             SuperscriptBox[
              SubscriptBox["ii", "rm"], "\[Prime]",
              MultilineFunction->None], "[", "t", "]"}], ",", 
            RowBox[{
             SuperscriptBox[
              SubscriptBox["ii", "hm"], "\[Prime]",
              MultilineFunction->None], "[", "t", "]"}], ",", 
            RowBox[{
             SuperscriptBox[
              SubscriptBox["uu", "c"], "\[Prime]",
              MultilineFunction->None], "[", "t", "]"}], ",", 
            RowBox[{
             SuperscriptBox[
              SubscriptBox["ii", "wc"], "\[Prime]",
              MultilineFunction->None], "[", "t", "]"}], ",", 
            RowBox[{
             SuperscriptBox[
              SubscriptBox["ii", "rc"], "\[Prime]",
              MultilineFunction->None], "[", "t", "]"}], ",", 
            RowBox[{
             SuperscriptBox[
              SubscriptBox["ii", "hc"], "\[Prime]",
              MultilineFunction->None], "[", "t", "]"}]}], "}"}], "\[Equal]", 
          RowBox[{"{", 
           RowBox[{
            RowBox[{"\[Mu]", "-", 
             RowBox[{
              RowBox[{"(", 
               RowBox[{"ma", "+", "\[Mu]"}], ")"}], " ", 
              RowBox[{
               SubscriptBox["uu", "n"], "[", "t", "]"}]}], "-", 
             RowBox[{
              RowBox[{"(", 
               RowBox[{
                RowBox[{"\[Beta]", " ", "\[Delta]", " ", 
                 RowBox[{"(", 
                  RowBox[{
                   RowBox[{
                    RowBox[{"(", 
                    RowBox[{"1", "-", "\[Kappa]"}], ")"}], " ", 
                    RowBox[{"(", 
                    RowBox[{
                    RowBox[{
                    SubscriptBox["ii", "hc"], "[", "t", "]"}], "+", 
                    RowBox[{
                    SubscriptBox["ii", "hm"], "[", "t", "]"}], "+", 
                    RowBox[{
                    SubscriptBox["ii", "hn"], "[", "t", "]"}]}], ")"}]}], "+", 
                   RowBox[{"(", 
                    RowBox[{
                    RowBox[{
                    SubscriptBox["ii", "rn"], "[", "t", "]"}], "+", 
                    RowBox[{
                    SubscriptBox["ii", "rc"], "[", "t", "]"}], "+", 
                    RowBox[{
                    SubscriptBox["ii", "rm"], "[", "t", "]"}]}], ")"}]}], 
                  ")"}]}], "+", 
                RowBox[{"\[Beta]", " ", 
                 RowBox[{"(", 
                  RowBox[{
                   RowBox[{"\[Kappa]", " ", 
                    RowBox[{"(", 
                    RowBox[{
                    RowBox[{
                    SubscriptBox["ii", "hc"], "[", "t", "]"}], "+", 
                    RowBox[{
                    SubscriptBox["ii", "hm"], "[", "t", "]"}], "+", 
                    RowBox[{
                    SubscriptBox["ii", "hn"], "[", "t", "]"}]}], ")"}]}], "+", 
                   RowBox[{
                    SubscriptBox["ii", "wc"], "[", "t", "]"}], "+", 
                   RowBox[{
                    SubscriptBox["ii", "wm"], "[", "t", "]"}], "+", 
                   RowBox[{
                    SubscriptBox["ii", "wn"], "[", "t", "]"}]}], ")"}]}]}], 
               ")"}], " ", 
              RowBox[{
               SubscriptBox["uu", "n"], "[", "t", "]"}]}]}], ",", 
            RowBox[{
             RowBox[{
              RowBox[{"-", 
               RowBox[{"(", 
                RowBox[{
                "ma", "+", "\[Theta]", "+", "\[Mu]", "+", "\[Omega]", "+", 
                 RowBox[{"\[Beta]", " ", "\[Delta]", " ", 
                  RowBox[{"(", 
                   RowBox[{
                    RowBox[{
                    RowBox[{"(", 
                    RowBox[{"1", "-", "\[Kappa]"}], ")"}], " ", 
                    RowBox[{"(", 
                    RowBox[{
                    RowBox[{
                    SubscriptBox["ii", "hc"], "[", "t", "]"}], "+", 
                    RowBox[{
                    SubscriptBox["ii", "hm"], "[", "t", "]"}], "+", 
                    RowBox[{
                    SubscriptBox["ii", "hn"], "[", "t", "]"}]}], ")"}]}], "+", 
                    RowBox[{"(", 
                    RowBox[{
                    RowBox[{
                    SubscriptBox["ii", "rn"], "[", "t", "]"}], "+", 
                    RowBox[{
                    SubscriptBox["ii", "rc"], "[", "t", "]"}], "+", 
                    RowBox[{
                    SubscriptBox["ii", "rm"], "[", "t", "]"}]}], ")"}]}], 
                   ")"}]}]}], ")"}]}], " ", 
              RowBox[{
               SubscriptBox["ii", "wn"], "[", "t", "]"}]}], "+", 
             RowBox[{"\[Beta]", " ", 
              RowBox[{"(", 
               RowBox[{
                RowBox[{"\[Kappa]", " ", 
                 RowBox[{"(", 
                  RowBox[{
                   RowBox[{
                    SubscriptBox["ii", "hc"], "[", "t", "]"}], "+", 
                   RowBox[{
                    SubscriptBox["ii", "hm"], "[", "t", "]"}], "+", 
                   RowBox[{
                    SubscriptBox["ii", "hn"], "[", "t", "]"}]}], ")"}]}], "+", 
                RowBox[{
                 SubscriptBox["ii", "wc"], "[", "t", "]"}], "+", 
                RowBox[{
                 SubscriptBox["ii", "wm"], "[", "t", "]"}], "+", 
                RowBox[{
                 SubscriptBox["ii", "wn"], "[", "t", "]"}]}], ")"}], " ", 
              RowBox[{
               SubscriptBox["uu", "n"], "[", "t", "]"}]}]}], ",", 
            RowBox[{
             RowBox[{
              RowBox[{"-", 
               RowBox[{
                SubscriptBox["ii", "rn"], "[", "t", "]"}]}], " ", 
              RowBox[{"(", 
               RowBox[{"ma", "+", "\[Theta]", "+", "\[Mu]", "+", 
                RowBox[{"\[Beta]", " ", 
                 RowBox[{"(", 
                  RowBox[{
                   RowBox[{"\[Kappa]", " ", 
                    RowBox[{"(", 
                    RowBox[{
                    RowBox[{
                    SubscriptBox["ii", "hc"], "[", "t", "]"}], "+", 
                    RowBox[{
                    SubscriptBox["ii", "hm"], "[", "t", "]"}], "+", 
                    RowBox[{
                    SubscriptBox["ii", "hn"], "[", "t", "]"}]}], ")"}]}], "+", 
                   RowBox[{
                    SubscriptBox["ii", "wc"], "[", "t", "]"}], "+", 
                   RowBox[{
                    SubscriptBox["ii", "wm"], "[", "t", "]"}], "+", 
                   RowBox[{
                    SubscriptBox["ii", "wn"], "[", "t", "]"}]}], ")"}]}]}], 
               ")"}]}], "+", 
             RowBox[{"\[Beta]", " ", "\[Delta]", " ", 
              RowBox[{"(", 
               RowBox[{
                RowBox[{
                 RowBox[{"(", 
                  RowBox[{"1", "-", "\[Kappa]"}], ")"}], " ", 
                 RowBox[{"(", 
                  RowBox[{
                   RowBox[{
                    SubscriptBox["ii", "hc"], "[", "t", "]"}], "+", 
                   RowBox[{
                    SubscriptBox["ii", "hm"], "[", "t", "]"}], "+", 
                   RowBox[{
                    SubscriptBox["ii", "hn"], "[", "t", "]"}]}], ")"}]}], "+", 
                RowBox[{"(", 
                 RowBox[{
                  RowBox[{
                   SubscriptBox["ii", "rn"], "[", "t", "]"}], "+", 
                  RowBox[{
                   SubscriptBox["ii", "rc"], "[", "t", "]"}], "+", 
                  RowBox[{
                   SubscriptBox["ii", "rm"], "[", "t", "]"}]}], ")"}]}], 
               ")"}], " ", 
              RowBox[{
               SubscriptBox["uu", "n"], "[", "t", "]"}]}]}], ",", 
            RowBox[{
             RowBox[{
              RowBox[{"-", 
               RowBox[{"(", 
                RowBox[{"ma", "+", "\[Theta]", "+", "\[Mu]"}], ")"}]}], " ", 
              RowBox[{
               SubscriptBox["ii", "hn"], "[", "t", "]"}]}], "+", 
             RowBox[{"\[Omega]", " ", 
              RowBox[{
               SubscriptBox["ii", "wn"], "[", "t", "]"}]}], "+", 
             RowBox[{"\[Beta]", " ", "\[Delta]", " ", 
              RowBox[{"(", 
               RowBox[{
                RowBox[{
                 RowBox[{"(", 
                  RowBox[{"1", "-", "\[Kappa]"}], ")"}], " ", 
                 RowBox[{"(", 
                  RowBox[{
                   RowBox[{
                    SubscriptBox["ii", "hc"], "[", "t", "]"}], "+", 
                   RowBox[{
                    SubscriptBox["ii", "hm"], "[", "t", "]"}], "+", 
                   RowBox[{
                    SubscriptBox["ii", "hn"], "[", "t", "]"}]}], ")"}]}], "+", 
                RowBox[{"(", 
                 RowBox[{
                  RowBox[{
                   SubscriptBox["ii", "rn"], "[", "t", "]"}], "+", 
                  RowBox[{
                   SubscriptBox["ii", "rc"], "[", "t", "]"}], "+", 
                  RowBox[{
                   SubscriptBox["ii", "rm"], "[", "t", "]"}]}], ")"}]}], 
               ")"}], " ", 
              RowBox[{
               SubscriptBox["ii", "wn"], "[", "t", "]"}]}], "+", 
             RowBox[{"\[Beta]", " ", 
              RowBox[{
               SubscriptBox["ii", "rn"], "[", "t", "]"}], " ", 
              RowBox[{"(", 
               RowBox[{
                RowBox[{"\[Kappa]", " ", 
                 RowBox[{"(", 
                  RowBox[{
                   RowBox[{
                    SubscriptBox["ii", "hc"], "[", "t", "]"}], "+", 
                   RowBox[{
                    SubscriptBox["ii", "hm"], "[", "t", "]"}], "+", 
                   RowBox[{
                    SubscriptBox["ii", "hn"], "[", "t", "]"}]}], ")"}]}], "+", 
                RowBox[{
                 SubscriptBox["ii", "wc"], "[", "t", "]"}], "+", 
                RowBox[{
                 SubscriptBox["ii", "wm"], "[", "t", "]"}], "+", 
                RowBox[{
                 SubscriptBox["ii", "wn"], "[", "t", "]"}]}], ")"}]}]}], ",", 
            RowBox[{
             RowBox[{
              RowBox[{"-", "\[Mu]"}], " ", 
              RowBox[{
               SubscriptBox["uu", "m"], "[", "t", "]"}]}], "-", 
             RowBox[{
              RowBox[{"(", 
               RowBox[{
                RowBox[{"\[Beta]", " ", "\[Delta]", " ", 
                 RowBox[{"(", 
                  RowBox[{
                   RowBox[{
                    RowBox[{"(", 
                    RowBox[{"1", "-", "\[Kappa]"}], ")"}], " ", 
                    RowBox[{"(", 
                    RowBox[{
                    RowBox[{
                    SubscriptBox["ii", "hc"], "[", "t", "]"}], "+", 
                    RowBox[{
                    SubscriptBox["ii", "hm"], "[", "t", "]"}], "+", 
                    RowBox[{
                    SubscriptBox["ii", "hn"], "[", "t", "]"}]}], ")"}]}], "+", 
                   RowBox[{"(", 
                    RowBox[{
                    RowBox[{
                    SubscriptBox["ii", "rn"], "[", "t", "]"}], "+", 
                    RowBox[{
                    SubscriptBox["ii", "rc"], "[", "t", "]"}], "+", 
                    RowBox[{
                    SubscriptBox["ii", "rm"], "[", "t", "]"}]}], ")"}]}], 
                  ")"}]}], "+", 
                RowBox[{"\[Beta]", " ", 
                 RowBox[{"(", 
                  RowBox[{
                   RowBox[{"\[Kappa]", " ", 
                    RowBox[{"(", 
                    RowBox[{
                    RowBox[{
                    SubscriptBox["ii", "hc"], "[", "t", "]"}], "+", 
                    RowBox[{
                    SubscriptBox["ii", "hm"], "[", "t", "]"}], "+", 
                    RowBox[{
                    SubscriptBox["ii", "hn"], "[", "t", "]"}]}], ")"}]}], "+", 
                   RowBox[{
                    SubscriptBox["ii", "wc"], "[", "t", "]"}], "+", 
                   RowBox[{
                    SubscriptBox["ii", "wm"], "[", "t", "]"}], "+", 
                   RowBox[{
                    SubscriptBox["ii", "wn"], "[", "t", "]"}]}], ")"}]}]}], 
               ")"}], " ", 
              RowBox[{
               SubscriptBox["uu", "m"], "[", "t", "]"}]}], "+", 
             RowBox[{"ma", " ", 
              RowBox[{
               SubscriptBox["uu", "n"], "[", "t", "]"}]}]}], ",", 
            RowBox[{
             RowBox[{
              RowBox[{"-", 
               RowBox[{"(", 
                RowBox[{"\[Theta]", "+", "\[Mu]", "+", "\[Omega]", "+", 
                 RowBox[{"\[Beta]", " ", "\[Delta]", " ", 
                  RowBox[{"(", 
                   RowBox[{
                    RowBox[{
                    RowBox[{"(", 
                    RowBox[{"1", "-", "\[Kappa]"}], ")"}], " ", 
                    RowBox[{"(", 
                    RowBox[{
                    RowBox[{
                    SubscriptBox["ii", "hc"], "[", "t", "]"}], "+", 
                    RowBox[{
                    SubscriptBox["ii", "hm"], "[", "t", "]"}], "+", 
                    RowBox[{
                    SubscriptBox["ii", "hn"], "[", "t", "]"}]}], ")"}]}], "+", 
                    RowBox[{"(", 
                    RowBox[{
                    RowBox[{
                    SubscriptBox["ii", "rn"], "[", "t", "]"}], "+", 
                    RowBox[{
                    SubscriptBox["ii", "rc"], "[", "t", "]"}], "+", 
                    RowBox[{
                    SubscriptBox["ii", "rm"], "[", "t", "]"}]}], ")"}]}], 
                   ")"}]}]}], ")"}]}], " ", 
              RowBox[{
               SubscriptBox["ii", "wm"], "[", "t", "]"}]}], "+", 
             RowBox[{"ma", " ", 
              RowBox[{"(", 
               RowBox[{"1", "-", "\[Eta]"}], ")"}], " ", 
              RowBox[{
               SubscriptBox["ii", "wn"], "[", "t", "]"}]}], "+", 
             RowBox[{"\[Beta]", " ", 
              RowBox[{"(", 
               RowBox[{
                RowBox[{"\[Kappa]", " ", 
                 RowBox[{"(", 
                  RowBox[{
                   RowBox[{
                    SubscriptBox["ii", "hc"], "[", "t", "]"}], "+", 
                   RowBox[{
                    SubscriptBox["ii", "hm"], "[", "t", "]"}], "+", 
                   RowBox[{
                    SubscriptBox["ii", "hn"], "[", "t", "]"}]}], ")"}]}], "+", 
                RowBox[{
                 SubscriptBox["ii", "wc"], "[", "t", "]"}], "+", 
                RowBox[{
                 SubscriptBox["ii", "wm"], "[", "t", "]"}], "+", 
                RowBox[{
                 SubscriptBox["ii", "wn"], "[", "t", "]"}]}], ")"}], " ", 
              RowBox[{
               SubscriptBox["uu", "m"], "[", "t", "]"}]}]}], ",", 
            RowBox[{
             RowBox[{"ma", " ", 
              RowBox[{
               SubscriptBox["ii", "rn"], "[", "t", "]"}]}], "-", 
             RowBox[{
              RowBox[{
               SubscriptBox["ii", "rm"], "[", "t", "]"}], " ", 
              RowBox[{"(", 
               RowBox[{"\[Theta]", "+", "\[Mu]", "+", 
                RowBox[{"\[Beta]", " ", 
                 RowBox[{"(", 
                  RowBox[{
                   RowBox[{"\[Kappa]", " ", 
                    RowBox[{"(", 
                    RowBox[{
                    RowBox[{
                    SubscriptBox["ii", "hc"], "[", "t", "]"}], "+", 
                    RowBox[{
                    SubscriptBox["ii", "hm"], "[", "t", "]"}], "+", 
                    RowBox[{
                    SubscriptBox["ii", "hn"], "[", "t", "]"}]}], ")"}]}], "+", 
                   RowBox[{
                    SubscriptBox["ii", "wc"], "[", "t", "]"}], "+", 
                   RowBox[{
                    SubscriptBox["ii", "wm"], "[", "t", "]"}], "+", 
                   RowBox[{
                    SubscriptBox["ii", "wn"], "[", "t", "]"}]}], ")"}]}]}], 
               ")"}]}], "+", 
             RowBox[{"\[Beta]", " ", "\[Delta]", " ", 
              RowBox[{"(", 
               RowBox[{
                RowBox[{
                 RowBox[{"(", 
                  RowBox[{"1", "-", "\[Kappa]"}], ")"}], " ", 
                 RowBox[{"(", 
                  RowBox[{
                   RowBox[{
                    SubscriptBox["ii", "hc"], "[", "t", "]"}], "+", 
                   RowBox[{
                    SubscriptBox["ii", "hm"], "[", "t", "]"}], "+", 
                   RowBox[{
                    SubscriptBox["ii", "hn"], "[", "t", "]"}]}], ")"}]}], "+", 
                RowBox[{"(", 
                 RowBox[{
                  RowBox[{
                   SubscriptBox["ii", "rn"], "[", "t", "]"}], "+", 
                  RowBox[{
                   SubscriptBox["ii", "rc"], "[", "t", "]"}], "+", 
                  RowBox[{
                   SubscriptBox["ii", "rm"], "[", "t", "]"}]}], ")"}]}], 
               ")"}], " ", 
              RowBox[{
               SubscriptBox["uu", "m"], "[", "t", "]"}]}]}], ",", 
            RowBox[{
             RowBox[{
              RowBox[{"-", 
               RowBox[{"(", 
                RowBox[{"\[Theta]", "+", "\[Mu]"}], ")"}]}], " ", 
              RowBox[{
               SubscriptBox["ii", "hm"], "[", "t", "]"}]}], "+", 
             RowBox[{"ma", " ", 
              RowBox[{
               SubscriptBox["ii", "hn"], "[", "t", "]"}]}], "+", 
             RowBox[{"\[Omega]", " ", 
              RowBox[{
               SubscriptBox["ii", "wm"], "[", "t", "]"}]}], "+", 
             RowBox[{"\[Beta]", " ", "\[Delta]", " ", 
              RowBox[{"(", 
               RowBox[{
                RowBox[{
                 RowBox[{"(", 
                  RowBox[{"1", "-", "\[Kappa]"}], ")"}], " ", 
                 RowBox[{"(", 
                  RowBox[{
                   RowBox[{
                    SubscriptBox["ii", "hc"], "[", "t", "]"}], "+", 
                   RowBox[{
                    SubscriptBox["ii", "hm"], "[", "t", "]"}], "+", 
                   RowBox[{
                    SubscriptBox["ii", "hn"], "[", "t", "]"}]}], ")"}]}], "+", 
                RowBox[{"(", 
                 RowBox[{
                  RowBox[{
                   SubscriptBox["ii", "rn"], "[", "t", "]"}], "+", 
                  RowBox[{
                   SubscriptBox["ii", "rc"], "[", "t", "]"}], "+", 
                  RowBox[{
                   SubscriptBox["ii", "rm"], "[", "t", "]"}]}], ")"}]}], 
               ")"}], " ", 
              RowBox[{
               SubscriptBox["ii", "wm"], "[", "t", "]"}]}], "+", 
             RowBox[{"ma", " ", "\[Eta]", " ", 
              RowBox[{
               SubscriptBox["ii", "wn"], "[", "t", "]"}]}], "+", 
             RowBox[{"\[Beta]", " ", 
              RowBox[{
               SubscriptBox["ii", "rm"], "[", "t", "]"}], " ", 
              RowBox[{"(", 
               RowBox[{
                RowBox[{"\[Kappa]", " ", 
                 RowBox[{"(", 
                  RowBox[{
                   RowBox[{
                    SubscriptBox["ii", "hc"], "[", "t", "]"}], "+", 
                   RowBox[{
                    SubscriptBox["ii", "hm"], "[", "t", "]"}], "+", 
                   RowBox[{
                    SubscriptBox["ii", "hn"], "[", "t", "]"}]}], ")"}]}], "+", 
                RowBox[{
                 SubscriptBox["ii", "wc"], "[", "t", "]"}], "+", 
                RowBox[{
                 SubscriptBox["ii", "wm"], "[", "t", "]"}], "+", 
                RowBox[{
                 SubscriptBox["ii", "wn"], "[", "t", "]"}]}], ")"}]}]}], ",", 
            RowBox[{
             RowBox[{"\[Theta]", " ", 
              SubscriptBox["\[Rho]", "u"], " ", 
              RowBox[{"(", 
               RowBox[{
                RowBox[{
                 SubscriptBox["ii", "wc"], "[", "t", "]"}], "+", 
                RowBox[{
                 SubscriptBox["ii", "wm"], "[", "t", "]"}], "+", 
                RowBox[{
                 SubscriptBox["ii", "wn"], "[", "t", "]"}]}], ")"}]}], "+", 
             RowBox[{
              RowBox[{"(", 
               RowBox[{
                RowBox[{"-", "\[Mu]"}], "-", 
                RowBox[{"\[Beta]", " ", "\[Delta]", " ", 
                 RowBox[{"(", 
                  RowBox[{
                   RowBox[{
                    RowBox[{"(", 
                    RowBox[{"1", "-", "\[Kappa]"}], ")"}], " ", 
                    RowBox[{"(", 
                    RowBox[{
                    RowBox[{
                    SubscriptBox["ii", "hc"], "[", "t", "]"}], "+", 
                    RowBox[{
                    SubscriptBox["ii", "hm"], "[", "t", "]"}], "+", 
                    RowBox[{
                    SubscriptBox["ii", "hn"], "[", "t", "]"}]}], ")"}]}], "+", 
                   RowBox[{"(", 
                    RowBox[{
                    RowBox[{
                    SubscriptBox["ii", "rn"], "[", "t", "]"}], "+", 
                    RowBox[{
                    SubscriptBox["ii", "rc"], "[", "t", "]"}], "+", 
                    RowBox[{
                    SubscriptBox["ii", "rm"], "[", "t", "]"}]}], ")"}]}], 
                  ")"}]}], "-", 
                RowBox[{"\[Beta]", " ", 
                 RowBox[{"(", 
                  RowBox[{
                   RowBox[{"\[Kappa]", " ", 
                    RowBox[{"(", 
                    RowBox[{
                    RowBox[{
                    SubscriptBox["ii", "hc"], "[", "t", "]"}], "+", 
                    RowBox[{
                    SubscriptBox["ii", "hm"], "[", "t", "]"}], "+", 
                    RowBox[{
                    SubscriptBox["ii", "hn"], "[", "t", "]"}]}], ")"}]}], "+", 
                   RowBox[{
                    SubscriptBox["ii", "wc"], "[", "t", "]"}], "+", 
                   RowBox[{
                    SubscriptBox["ii", "wm"], "[", "t", "]"}], "+", 
                   RowBox[{
                    SubscriptBox["ii", "wn"], "[", "t", "]"}]}], ")"}]}]}], 
               ")"}], " ", 
              RowBox[{
               SubscriptBox["uu", "c"], "[", "t", "]"}]}]}], ",", 
            RowBox[{
             RowBox[{
              RowBox[{"-", 
               RowBox[{"(", 
                RowBox[{
                 RowBox[{"ma", " ", "\[Eta]"}], "+", "\[Theta]", "+", "\[Mu]",
                  "+", "\[Omega]", "+", 
                 RowBox[{"\[Beta]", " ", "\[Delta]", " ", 
                  RowBox[{"(", 
                   RowBox[{
                    RowBox[{
                    RowBox[{"(", 
                    RowBox[{"1", "-", "\[Kappa]"}], ")"}], " ", 
                    RowBox[{"(", 
                    RowBox[{
                    RowBox[{
                    SubscriptBox["ii", "hc"], "[", "t", "]"}], "+", 
                    RowBox[{
                    SubscriptBox["ii", "hm"], "[", "t", "]"}], "+", 
                    RowBox[{
                    SubscriptBox["ii", "hn"], "[", "t", "]"}]}], ")"}]}], "+", 
                    RowBox[{"(", 
                    RowBox[{
                    RowBox[{
                    SubscriptBox["ii", "rn"], "[", "t", "]"}], "+", 
                    RowBox[{
                    SubscriptBox["ii", "rc"], "[", "t", "]"}], "+", 
                    RowBox[{
                    SubscriptBox["ii", "rm"], "[", "t", "]"}]}], ")"}]}], 
                   ")"}]}]}], ")"}]}], " ", 
              RowBox[{
               SubscriptBox["ii", "wc"], "[", "t", "]"}]}], "+", 
             RowBox[{"\[Theta]", " ", 
              SubscriptBox["\[Rho]", "w"], " ", 
              RowBox[{"(", 
               RowBox[{
                RowBox[{
                 SubscriptBox["ii", "wc"], "[", "t", "]"}], "+", 
                RowBox[{
                 SubscriptBox["ii", "wm"], "[", "t", "]"}], "+", 
                RowBox[{
                 SubscriptBox["ii", "wn"], "[", "t", "]"}]}], ")"}]}], "+", 
             RowBox[{"\[Beta]", " ", 
              RowBox[{"(", 
               RowBox[{
                RowBox[{"\[Kappa]", " ", 
                 RowBox[{"(", 
                  RowBox[{
                   RowBox[{
                    SubscriptBox["ii", "hc"], "[", "t", "]"}], "+", 
                   RowBox[{
                    SubscriptBox["ii", "hm"], "[", "t", "]"}], "+", 
                   RowBox[{
                    SubscriptBox["ii", "hn"], "[", "t", "]"}]}], ")"}]}], "+", 
                RowBox[{
                 SubscriptBox["ii", "wc"], "[", "t", "]"}], "+", 
                RowBox[{
                 SubscriptBox["ii", "wm"], "[", "t", "]"}], "+", 
                RowBox[{
                 SubscriptBox["ii", "wn"], "[", "t", "]"}]}], ")"}], " ", 
              RowBox[{
               SubscriptBox["uu", "c"], "[", "t", "]"}]}]}], ",", 
            RowBox[{
             RowBox[{"\[Theta]", " ", 
              RowBox[{"(", 
               RowBox[{
                SubscriptBox["\[Rho]", "r"], "+", 
                SubscriptBox["\[Rho]", "u"]}], ")"}], " ", 
              RowBox[{"(", 
               RowBox[{
                RowBox[{
                 SubscriptBox["ii", "hc"], "[", "t", "]"}], "+", 
                RowBox[{
                 SubscriptBox["ii", "hm"], "[", "t", "]"}], "+", 
                RowBox[{
                 SubscriptBox["ii", "hn"], "[", "t", "]"}]}], ")"}]}], "+", 
             RowBox[{"\[Theta]", " ", 
              RowBox[{"(", 
               RowBox[{
                RowBox[{
                 SubscriptBox["ii", "rc"], "[", "t", "]"}], "+", 
                RowBox[{
                 SubscriptBox["ii", "rm"], "[", "t", "]"}], "+", 
                RowBox[{
                 SubscriptBox["ii", "rn"], "[", "t", "]"}]}], ")"}]}], "+", 
             RowBox[{"\[Theta]", " ", 
              SubscriptBox["\[Rho]", "r"], " ", 
              RowBox[{"(", 
               RowBox[{
                RowBox[{
                 SubscriptBox["ii", "wc"], "[", "t", "]"}], "+", 
                RowBox[{
                 SubscriptBox["ii", "wm"], "[", "t", "]"}], "+", 
                RowBox[{
                 SubscriptBox["ii", "wn"], "[", "t", "]"}]}], ")"}]}], "-", 
             RowBox[{
              RowBox[{
               SubscriptBox["ii", "rc"], "[", "t", "]"}], " ", 
              RowBox[{"(", 
               RowBox[{"\[Theta]", "+", "\[Mu]", "+", 
                RowBox[{"\[Beta]", " ", 
                 RowBox[{"(", 
                  RowBox[{
                   RowBox[{"\[Kappa]", " ", 
                    RowBox[{"(", 
                    RowBox[{
                    RowBox[{
                    SubscriptBox["ii", "hc"], "[", "t", "]"}], "+", 
                    RowBox[{
                    SubscriptBox["ii", "hm"], "[", "t", "]"}], "+", 
                    RowBox[{
                    SubscriptBox["ii", "hn"], "[", "t", "]"}]}], ")"}]}], "+", 
                   RowBox[{
                    SubscriptBox["ii", "wc"], "[", "t", "]"}], "+", 
                   RowBox[{
                    SubscriptBox["ii", "wm"], "[", "t", "]"}], "+", 
                   RowBox[{
                    SubscriptBox["ii", "wn"], "[", "t", "]"}]}], ")"}]}]}], 
               ")"}]}], "+", 
             RowBox[{"\[Beta]", " ", "\[Delta]", " ", 
              RowBox[{"(", 
               RowBox[{
                RowBox[{
                 RowBox[{"(", 
                  RowBox[{"1", "-", "\[Kappa]"}], ")"}], " ", 
                 RowBox[{"(", 
                  RowBox[{
                   RowBox[{
                    SubscriptBox["ii", "hc"], "[", "t", "]"}], "+", 
                   RowBox[{
                    SubscriptBox["ii", "hm"], "[", "t", "]"}], "+", 
                   RowBox[{
                    SubscriptBox["ii", "hn"], "[", "t", "]"}]}], ")"}]}], "+", 
                RowBox[{"(", 
                 RowBox[{
                  RowBox[{
                   SubscriptBox["ii", "rn"], "[", "t", "]"}], "+", 
                  RowBox[{
                   SubscriptBox["ii", "rc"], "[", "t", "]"}], "+", 
                  RowBox[{
                   SubscriptBox["ii", "rm"], "[", "t", "]"}]}], ")"}]}], 
               ")"}], " ", 
              RowBox[{
               SubscriptBox["uu", "c"], "[", "t", "]"}]}]}], ",", 
            RowBox[{
             RowBox[{
              RowBox[{"-", 
               RowBox[{"(", 
                RowBox[{"\[Theta]", "+", "\[Mu]"}], ")"}]}], " ", 
              RowBox[{
               SubscriptBox["ii", "hc"], "[", "t", "]"}]}], "+", 
             RowBox[{"\[Theta]", " ", 
              RowBox[{"(", 
               RowBox[{
                SubscriptBox["\[Rho]", "h"], "+", 
                SubscriptBox["\[Rho]", "w"]}], ")"}], " ", 
              RowBox[{"(", 
               RowBox[{
                RowBox[{
                 SubscriptBox["ii", "hc"], "[", "t", "]"}], "+", 
                RowBox[{
                 SubscriptBox["ii", "hm"], "[", "t", "]"}], "+", 
                RowBox[{
                 SubscriptBox["ii", "hn"], "[", "t", "]"}]}], ")"}]}], "+", 
             RowBox[{
              RowBox[{"(", 
               RowBox[{
                RowBox[{"ma", " ", "\[Eta]"}], "+", "\[Omega]"}], ")"}], " ", 
              RowBox[{
               SubscriptBox["ii", "wc"], "[", "t", "]"}]}], "+", 
             RowBox[{"\[Beta]", " ", "\[Delta]", " ", 
              RowBox[{"(", 
               RowBox[{
                RowBox[{
                 RowBox[{"(", 
                  RowBox[{"1", "-", "\[Kappa]"}], ")"}], " ", 
                 RowBox[{"(", 
                  RowBox[{
                   RowBox[{
                    SubscriptBox["ii", "hc"], "[", "t", "]"}], "+", 
                   RowBox[{
                    SubscriptBox["ii", "hm"], "[", "t", "]"}], "+", 
                   RowBox[{
                    SubscriptBox["ii", "hn"], "[", "t", "]"}]}], ")"}]}], "+", 
                RowBox[{"(", 
                 RowBox[{
                  RowBox[{
                   SubscriptBox["ii", "rn"], "[", "t", "]"}], "+", 
                  RowBox[{
                   SubscriptBox["ii", "rc"], "[", "t", "]"}], "+", 
                  RowBox[{
                   SubscriptBox["ii", "rm"], "[", "t", "]"}]}], ")"}]}], 
               ")"}], " ", 
              RowBox[{
               SubscriptBox["ii", "wc"], "[", "t", "]"}]}], "+", 
             RowBox[{"\[Theta]", " ", 
              SubscriptBox["\[Rho]", "h"], " ", 
              RowBox[{"(", 
               RowBox[{
                RowBox[{
                 SubscriptBox["ii", "wc"], "[", "t", "]"}], "+", 
                RowBox[{
                 SubscriptBox["ii", "wm"], "[", "t", "]"}], "+", 
                RowBox[{
                 SubscriptBox["ii", "wn"], "[", "t", "]"}]}], ")"}]}], "+", 
             RowBox[{"\[Beta]", " ", 
              RowBox[{
               SubscriptBox["ii", "rc"], "[", "t", "]"}], " ", 
              RowBox[{"(", 
               RowBox[{
                RowBox[{"\[Kappa]", " ", 
                 RowBox[{"(", 
                  RowBox[{
                   RowBox[{
                    SubscriptBox["ii", "hc"], "[", "t", "]"}], "+", 
                   RowBox[{
                    SubscriptBox["ii", "hm"], "[", "t", "]"}], "+", 
                   RowBox[{
                    SubscriptBox["ii", "hn"], "[", "t", "]"}]}], ")"}]}], "+", 
                RowBox[{
                 SubscriptBox["ii", "wc"], "[", "t", "]"}], "+", 
                RowBox[{
                 SubscriptBox["ii", "wm"], "[", "t", "]"}], "+", 
                RowBox[{
                 SubscriptBox["ii", "wn"], "[", "t", "]"}]}], ")"}]}]}]}], 
           "}"}]}], ",", 
         RowBox[{
          RowBox[{"{", 
           RowBox[{
            RowBox[{
             SubscriptBox["uu", "n"], "[", "0", "]"}], ",", 
            RowBox[{
             SubscriptBox["ii", "wn"], "[", "0", "]"}], ",", 
            RowBox[{
             SubscriptBox["ii", "rn"], "[", "0", "]"}], ",", 
            RowBox[{
             SubscriptBox["ii", "hn"], "[", "0", "]"}], ",", 
            RowBox[{
             SubscriptBox["uu", "m"], "[", "0", "]"}], ",", 
            RowBox[{
             SubscriptBox["ii", "wm"], "[", "0", "]"}], ",", 
            RowBox[{
             SubscriptBox["ii", "rm"], "[", "0", "]"}], ",", 
            RowBox[{
             SubscriptBox["ii", "hm"], "[", "0", "]"}], ",", 
            RowBox[{
             SubscriptBox["uu", "c"], "[", "0", "]"}], ",", 
            RowBox[{
             SubscriptBox["ii", "wc"], "[", "0", "]"}], ",", 
            RowBox[{
             SubscriptBox["ii", "rc"], "[", "0", "]"}], ",", 
            RowBox[{
             SubscriptBox["ii", "hc"], "[", "0", "]"}]}], "}"}], "\[Equal]", 
          "SystemInitial"}]}], "}"}], ",", 
       RowBox[{"{", 
        RowBox[{
         SubscriptBox["uu", "n"], ",", 
         SubscriptBox["ii", "wn"], ",", 
         SubscriptBox["ii", "rn"], ",", 
         SubscriptBox["ii", "hn"], ",", 
         SubscriptBox["uu", "m"], ",", 
         SubscriptBox["ii", "wm"], ",", 
         SubscriptBox["ii", "rm"], ",", 
         SubscriptBox["ii", "hm"], ",", 
         SubscriptBox["uu", "c"], ",", 
         SubscriptBox["ii", "wc"], ",", 
         SubscriptBox["ii", "rc"], ",", 
         SubscriptBox["ii", "hc"]}], "}"}], ",", 
       RowBox[{"{", 
        RowBox[{"t", ",", "0", ",", "1000"}], "}"}]}], "]"}]}], 
    ";"}]}]}]], "Input",
 CellChangeTimes->{{3.8056271204530535`*^9, 3.805627122258628*^9}, {
   3.805627166288086*^9, 3.8056271769863853`*^9}, {3.8056272075273023`*^9, 
   3.80562730151105*^9}, 3.8056273417987823`*^9, 3.805627438901374*^9, 
   3.805627470859515*^9, 3.8056275026806383`*^9, {3.8056275433887377`*^9, 
   3.8056276394392815`*^9}, 3.8056298032450695`*^9, {3.806314886639549*^9, 
   3.8063149159870977`*^9}, {3.8063149569605694`*^9, 3.806315124070847*^9}, {
   3.8063151542930293`*^9, 3.8063151728644114`*^9}, {3.806315320633397*^9, 
   3.8063153498811817`*^9}, {3.8063158712983513`*^9, 
   3.8063158813634434`*^9}, {3.806322892488488*^9, 3.806322904526309*^9}, 
   3.8063243514823003`*^9, {3.8095977973079357`*^9, 3.809597832710907*^9}, {
   3.8095978976635513`*^9, 3.809597941659484*^9}, {3.8095979809023304`*^9, 
   3.8095979817965317`*^9}, {3.809598036407838*^9, 3.8095980517262774`*^9}, 
   3.8096391944957924`*^9, {3.8096396303743525`*^9, 3.809639640703142*^9}, 
   3.8096401086089187`*^9, 3.8096466511455483`*^9, {3.809646945057002*^9, 
   3.809646945135132*^9}, 3.8096470163895626`*^9, {3.815569690837693*^9, 
   3.8155697400377645`*^9}, {3.8155705059765024`*^9, 3.815570513455163*^9}, {
   3.815570560041613*^9, 3.815570647242139*^9}, {3.8155706904878125`*^9, 
   3.815570740394019*^9}, {3.815570868794754*^9, 3.8155708754622335`*^9}, {
   3.815570944473675*^9, 3.815570945806985*^9}, {3.8155711101767797`*^9, 
   3.8155711169593005`*^9}, {3.817437165374413*^9, 3.817437175484413*^9}},
 Background->RGBColor[1, 1, 0.85],
 ExpressionUUID -> "fb35ebdb-8a40-45ff-9cf6-ec7420d08124"],

Cell[BoxData[
 RowBox[{
  RowBox[{"(*", 
   RowBox[{
   "solving", " ", "the", " ", "model", " ", "with", " ", "the", " ", 
    "higher", " ", "values", " ", "from", " ", "sensitivity", " ", "analysis",
     " ", "without", " ", "macrolid"}], "*)"}], " ", 
  RowBox[{
   RowBox[{
    RowBox[{
     RowBox[{"{", 
      RowBox[{"ma", ",", "\[Theta]", ",", "\[Omega]", ",", "\[Mu]", ",", 
       SubscriptBox["\[Rho]", "h"], ",", 
       SubscriptBox["\[Rho]", "u"], ",", 
       SubscriptBox["\[Rho]", "r"], ",", 
       SubscriptBox["\[Rho]", "w"], ",", "\[Eta]", ",", "\[Beta]", ",", 
       "\[Delta]", ",", "\[Kappa]"}], "}"}], "=", 
     RowBox[{
      RowBox[{
       RowBox[{
        RowBox[{
         RowBox[{
          RowBox[{"{", 
           RowBox[{"ma", ",", "\[Theta]", ",", "\[Omega]", ",", "\[Mu]", ",", 
            SubscriptBox["\[Rho]", "h"], ",", 
            SubscriptBox["\[Rho]", "u"], ",", 
            SubscriptBox["\[Rho]", "r"], ",", 
            SubscriptBox["\[Rho]", "w"], ",", "\[Eta]", ",", "\[Beta]", ",", 
            "\[Delta]", ",", "\[Kappa]"}], "}"}], "/.", "output"}], "/.", 
         RowBox[{"\[Kappa]", "\[Rule]", "0.5"}]}], "/.", 
        RowBox[{"\[Beta]", "\[Rule]", "0.024"}]}], "/.", 
       RowBox[{"ma", "\[Rule]", "0"}]}], "/.", 
      RowBox[{"\[Delta]", "\[Rule]", "0.95"}]}]}], ";"}], " ", 
   "\[IndentingNewLine]", 
   RowBox[{
    RowBox[{"SystemInitial", "=", 
     RowBox[{"vars", "/.", "output"}]}], ";", 
    RowBox[{"UpperNoMac", "=", 
     RowBox[{"NDSolve", "[", 
      RowBox[{
       RowBox[{"{", 
        RowBox[{
         RowBox[{
          RowBox[{"{", 
           RowBox[{
            RowBox[{
             SuperscriptBox[
              SubscriptBox["uu", "n"], "\[Prime]",
              MultilineFunction->None], "[", "t", "]"}], ",", 
            RowBox[{
             SuperscriptBox[
              SubscriptBox["ii", "wn"], "\[Prime]",
              MultilineFunction->None], "[", "t", "]"}], ",", 
            RowBox[{
             SuperscriptBox[
              SubscriptBox["ii", "rn"], "\[Prime]",
              MultilineFunction->None], "[", "t", "]"}], ",", 
            RowBox[{
             SuperscriptBox[
              SubscriptBox["ii", "hn"], "\[Prime]",
              MultilineFunction->None], "[", "t", "]"}], ",", 
            RowBox[{
             SuperscriptBox[
              SubscriptBox["uu", "m"], "\[Prime]",
              MultilineFunction->None], "[", "t", "]"}], ",", 
            RowBox[{
             SuperscriptBox[
              SubscriptBox["ii", "wm"], "\[Prime]",
              MultilineFunction->None], "[", "t", "]"}], ",", 
            RowBox[{
             SuperscriptBox[
              SubscriptBox["ii", "rm"], "\[Prime]",
              MultilineFunction->None], "[", "t", "]"}], ",", 
            RowBox[{
             SuperscriptBox[
              SubscriptBox["ii", "hm"], "\[Prime]",
              MultilineFunction->None], "[", "t", "]"}], ",", 
            RowBox[{
             SuperscriptBox[
              SubscriptBox["uu", "c"], "\[Prime]",
              MultilineFunction->None], "[", "t", "]"}], ",", 
            RowBox[{
             SuperscriptBox[
              SubscriptBox["ii", "wc"], "\[Prime]",
              MultilineFunction->None], "[", "t", "]"}], ",", 
            RowBox[{
             SuperscriptBox[
              SubscriptBox["ii", "rc"], "\[Prime]",
              MultilineFunction->None], "[", "t", "]"}], ",", 
            RowBox[{
             SuperscriptBox[
              SubscriptBox["ii", "hc"], "\[Prime]",
              MultilineFunction->None], "[", "t", "]"}]}], "}"}], "\[Equal]", 
          RowBox[{"{", 
           RowBox[{
            RowBox[{"\[Mu]", "-", 
             RowBox[{
              RowBox[{"(", 
               RowBox[{"ma", "+", "\[Mu]"}], ")"}], " ", 
              RowBox[{
               SubscriptBox["uu", "n"], "[", "t", "]"}]}], "-", 
             RowBox[{
              RowBox[{"(", 
               RowBox[{
                RowBox[{"\[Beta]", " ", "\[Delta]", " ", 
                 RowBox[{"(", 
                  RowBox[{
                   RowBox[{
                    RowBox[{"(", 
                    RowBox[{"1", "-", "\[Kappa]"}], ")"}], " ", 
                    RowBox[{"(", 
                    RowBox[{
                    RowBox[{
                    SubscriptBox["ii", "hc"], "[", "t", "]"}], "+", 
                    RowBox[{
                    SubscriptBox["ii", "hm"], "[", "t", "]"}], "+", 
                    RowBox[{
                    SubscriptBox["ii", "hn"], "[", "t", "]"}]}], ")"}]}], "+", 
                   RowBox[{"(", 
                    RowBox[{
                    RowBox[{
                    SubscriptBox["ii", "rn"], "[", "t", "]"}], "+", 
                    RowBox[{
                    SubscriptBox["ii", "rc"], "[", "t", "]"}], "+", 
                    RowBox[{
                    SubscriptBox["ii", "rm"], "[", "t", "]"}]}], ")"}]}], 
                  ")"}]}], "+", 
                RowBox[{"\[Beta]", " ", 
                 RowBox[{"(", 
                  RowBox[{
                   RowBox[{"\[Kappa]", " ", 
                    RowBox[{"(", 
                    RowBox[{
                    RowBox[{
                    SubscriptBox["ii", "hc"], "[", "t", "]"}], "+", 
                    RowBox[{
                    SubscriptBox["ii", "hm"], "[", "t", "]"}], "+", 
                    RowBox[{
                    SubscriptBox["ii", "hn"], "[", "t", "]"}]}], ")"}]}], "+", 
                   RowBox[{
                    SubscriptBox["ii", "wc"], "[", "t", "]"}], "+", 
                   RowBox[{
                    SubscriptBox["ii", "wm"], "[", "t", "]"}], "+", 
                   RowBox[{
                    SubscriptBox["ii", "wn"], "[", "t", "]"}]}], ")"}]}]}], 
               ")"}], " ", 
              RowBox[{
               SubscriptBox["uu", "n"], "[", "t", "]"}]}]}], ",", 
            RowBox[{
             RowBox[{
              RowBox[{"-", 
               RowBox[{"(", 
                RowBox[{
                "ma", "+", "\[Theta]", "+", "\[Mu]", "+", "\[Omega]", "+", 
                 RowBox[{"\[Beta]", " ", "\[Delta]", " ", 
                  RowBox[{"(", 
                   RowBox[{
                    RowBox[{
                    RowBox[{"(", 
                    RowBox[{"1", "-", "\[Kappa]"}], ")"}], " ", 
                    RowBox[{"(", 
                    RowBox[{
                    RowBox[{
                    SubscriptBox["ii", "hc"], "[", "t", "]"}], "+", 
                    RowBox[{
                    SubscriptBox["ii", "hm"], "[", "t", "]"}], "+", 
                    RowBox[{
                    SubscriptBox["ii", "hn"], "[", "t", "]"}]}], ")"}]}], "+", 
                    RowBox[{"(", 
                    RowBox[{
                    RowBox[{
                    SubscriptBox["ii", "rn"], "[", "t", "]"}], "+", 
                    RowBox[{
                    SubscriptBox["ii", "rc"], "[", "t", "]"}], "+", 
                    RowBox[{
                    SubscriptBox["ii", "rm"], "[", "t", "]"}]}], ")"}]}], 
                   ")"}]}]}], ")"}]}], " ", 
              RowBox[{
               SubscriptBox["ii", "wn"], "[", "t", "]"}]}], "+", 
             RowBox[{"\[Beta]", " ", 
              RowBox[{"(", 
               RowBox[{
                RowBox[{"\[Kappa]", " ", 
                 RowBox[{"(", 
                  RowBox[{
                   RowBox[{
                    SubscriptBox["ii", "hc"], "[", "t", "]"}], "+", 
                   RowBox[{
                    SubscriptBox["ii", "hm"], "[", "t", "]"}], "+", 
                   RowBox[{
                    SubscriptBox["ii", "hn"], "[", "t", "]"}]}], ")"}]}], "+", 
                RowBox[{
                 SubscriptBox["ii", "wc"], "[", "t", "]"}], "+", 
                RowBox[{
                 SubscriptBox["ii", "wm"], "[", "t", "]"}], "+", 
                RowBox[{
                 SubscriptBox["ii", "wn"], "[", "t", "]"}]}], ")"}], " ", 
              RowBox[{
               SubscriptBox["uu", "n"], "[", "t", "]"}]}]}], ",", 
            RowBox[{
             RowBox[{
              RowBox[{"-", 
               RowBox[{
                SubscriptBox["ii", "rn"], "[", "t", "]"}]}], " ", 
              RowBox[{"(", 
               RowBox[{"ma", "+", "\[Theta]", "+", "\[Mu]", "+", 
                RowBox[{"\[Beta]", " ", 
                 RowBox[{"(", 
                  RowBox[{
                   RowBox[{"\[Kappa]", " ", 
                    RowBox[{"(", 
                    RowBox[{
                    RowBox[{
                    SubscriptBox["ii", "hc"], "[", "t", "]"}], "+", 
                    RowBox[{
                    SubscriptBox["ii", "hm"], "[", "t", "]"}], "+", 
                    RowBox[{
                    SubscriptBox["ii", "hn"], "[", "t", "]"}]}], ")"}]}], "+", 
                   RowBox[{
                    SubscriptBox["ii", "wc"], "[", "t", "]"}], "+", 
                   RowBox[{
                    SubscriptBox["ii", "wm"], "[", "t", "]"}], "+", 
                   RowBox[{
                    SubscriptBox["ii", "wn"], "[", "t", "]"}]}], ")"}]}]}], 
               ")"}]}], "+", 
             RowBox[{"\[Beta]", " ", "\[Delta]", " ", 
              RowBox[{"(", 
               RowBox[{
                RowBox[{
                 RowBox[{"(", 
                  RowBox[{"1", "-", "\[Kappa]"}], ")"}], " ", 
                 RowBox[{"(", 
                  RowBox[{
                   RowBox[{
                    SubscriptBox["ii", "hc"], "[", "t", "]"}], "+", 
                   RowBox[{
                    SubscriptBox["ii", "hm"], "[", "t", "]"}], "+", 
                   RowBox[{
                    SubscriptBox["ii", "hn"], "[", "t", "]"}]}], ")"}]}], "+", 
                RowBox[{"(", 
                 RowBox[{
                  RowBox[{
                   SubscriptBox["ii", "rn"], "[", "t", "]"}], "+", 
                  RowBox[{
                   SubscriptBox["ii", "rc"], "[", "t", "]"}], "+", 
                  RowBox[{
                   SubscriptBox["ii", "rm"], "[", "t", "]"}]}], ")"}]}], 
               ")"}], " ", 
              RowBox[{
               SubscriptBox["uu", "n"], "[", "t", "]"}]}]}], ",", 
            RowBox[{
             RowBox[{
              RowBox[{"-", 
               RowBox[{"(", 
                RowBox[{"ma", "+", "\[Theta]", "+", "\[Mu]"}], ")"}]}], " ", 
              RowBox[{
               SubscriptBox["ii", "hn"], "[", "t", "]"}]}], "+", 
             RowBox[{"\[Omega]", " ", 
              RowBox[{
               SubscriptBox["ii", "wn"], "[", "t", "]"}]}], "+", 
             RowBox[{"\[Beta]", " ", "\[Delta]", " ", 
              RowBox[{"(", 
               RowBox[{
                RowBox[{
                 RowBox[{"(", 
                  RowBox[{"1", "-", "\[Kappa]"}], ")"}], " ", 
                 RowBox[{"(", 
                  RowBox[{
                   RowBox[{
                    SubscriptBox["ii", "hc"], "[", "t", "]"}], "+", 
                   RowBox[{
                    SubscriptBox["ii", "hm"], "[", "t", "]"}], "+", 
                   RowBox[{
                    SubscriptBox["ii", "hn"], "[", "t", "]"}]}], ")"}]}], "+", 
                RowBox[{"(", 
                 RowBox[{
                  RowBox[{
                   SubscriptBox["ii", "rn"], "[", "t", "]"}], "+", 
                  RowBox[{
                   SubscriptBox["ii", "rc"], "[", "t", "]"}], "+", 
                  RowBox[{
                   SubscriptBox["ii", "rm"], "[", "t", "]"}]}], ")"}]}], 
               ")"}], " ", 
              RowBox[{
               SubscriptBox["ii", "wn"], "[", "t", "]"}]}], "+", 
             RowBox[{"\[Beta]", " ", 
              RowBox[{
               SubscriptBox["ii", "rn"], "[", "t", "]"}], " ", 
              RowBox[{"(", 
               RowBox[{
                RowBox[{"\[Kappa]", " ", 
                 RowBox[{"(", 
                  RowBox[{
                   RowBox[{
                    SubscriptBox["ii", "hc"], "[", "t", "]"}], "+", 
                   RowBox[{
                    SubscriptBox["ii", "hm"], "[", "t", "]"}], "+", 
                   RowBox[{
                    SubscriptBox["ii", "hn"], "[", "t", "]"}]}], ")"}]}], "+", 
                RowBox[{
                 SubscriptBox["ii", "wc"], "[", "t", "]"}], "+", 
                RowBox[{
                 SubscriptBox["ii", "wm"], "[", "t", "]"}], "+", 
                RowBox[{
                 SubscriptBox["ii", "wn"], "[", "t", "]"}]}], ")"}]}]}], ",", 
            RowBox[{
             RowBox[{
              RowBox[{"-", "\[Mu]"}], " ", 
              RowBox[{
               SubscriptBox["uu", "m"], "[", "t", "]"}]}], "-", 
             RowBox[{
              RowBox[{"(", 
               RowBox[{
                RowBox[{"\[Beta]", " ", "\[Delta]", " ", 
                 RowBox[{"(", 
                  RowBox[{
                   RowBox[{
                    RowBox[{"(", 
                    RowBox[{"1", "-", "\[Kappa]"}], ")"}], " ", 
                    RowBox[{"(", 
                    RowBox[{
                    RowBox[{
                    SubscriptBox["ii", "hc"], "[", "t", "]"}], "+", 
                    RowBox[{
                    SubscriptBox["ii", "hm"], "[", "t", "]"}], "+", 
                    RowBox[{
                    SubscriptBox["ii", "hn"], "[", "t", "]"}]}], ")"}]}], "+", 
                   RowBox[{"(", 
                    RowBox[{
                    RowBox[{
                    SubscriptBox["ii", "rn"], "[", "t", "]"}], "+", 
                    RowBox[{
                    SubscriptBox["ii", "rc"], "[", "t", "]"}], "+", 
                    RowBox[{
                    SubscriptBox["ii", "rm"], "[", "t", "]"}]}], ")"}]}], 
                  ")"}]}], "+", 
                RowBox[{"\[Beta]", " ", 
                 RowBox[{"(", 
                  RowBox[{
                   RowBox[{"\[Kappa]", " ", 
                    RowBox[{"(", 
                    RowBox[{
                    RowBox[{
                    SubscriptBox["ii", "hc"], "[", "t", "]"}], "+", 
                    RowBox[{
                    SubscriptBox["ii", "hm"], "[", "t", "]"}], "+", 
                    RowBox[{
                    SubscriptBox["ii", "hn"], "[", "t", "]"}]}], ")"}]}], "+", 
                   RowBox[{
                    SubscriptBox["ii", "wc"], "[", "t", "]"}], "+", 
                   RowBox[{
                    SubscriptBox["ii", "wm"], "[", "t", "]"}], "+", 
                   RowBox[{
                    SubscriptBox["ii", "wn"], "[", "t", "]"}]}], ")"}]}]}], 
               ")"}], " ", 
              RowBox[{
               SubscriptBox["uu", "m"], "[", "t", "]"}]}], "+", 
             RowBox[{"ma", " ", 
              RowBox[{
               SubscriptBox["uu", "n"], "[", "t", "]"}]}]}], ",", 
            RowBox[{
             RowBox[{
              RowBox[{"-", 
               RowBox[{"(", 
                RowBox[{"\[Theta]", "+", "\[Mu]", "+", "\[Omega]", "+", 
                 RowBox[{"\[Beta]", " ", "\[Delta]", " ", 
                  RowBox[{"(", 
                   RowBox[{
                    RowBox[{
                    RowBox[{"(", 
                    RowBox[{"1", "-", "\[Kappa]"}], ")"}], " ", 
                    RowBox[{"(", 
                    RowBox[{
                    RowBox[{
                    SubscriptBox["ii", "hc"], "[", "t", "]"}], "+", 
                    RowBox[{
                    SubscriptBox["ii", "hm"], "[", "t", "]"}], "+", 
                    RowBox[{
                    SubscriptBox["ii", "hn"], "[", "t", "]"}]}], ")"}]}], "+", 
                    RowBox[{"(", 
                    RowBox[{
                    RowBox[{
                    SubscriptBox["ii", "rn"], "[", "t", "]"}], "+", 
                    RowBox[{
                    SubscriptBox["ii", "rc"], "[", "t", "]"}], "+", 
                    RowBox[{
                    SubscriptBox["ii", "rm"], "[", "t", "]"}]}], ")"}]}], 
                   ")"}]}]}], ")"}]}], " ", 
              RowBox[{
               SubscriptBox["ii", "wm"], "[", "t", "]"}]}], "+", 
             RowBox[{"ma", " ", 
              RowBox[{"(", 
               RowBox[{"1", "-", "\[Eta]"}], ")"}], " ", 
              RowBox[{
               SubscriptBox["ii", "wn"], "[", "t", "]"}]}], "+", 
             RowBox[{"\[Beta]", " ", 
              RowBox[{"(", 
               RowBox[{
                RowBox[{"\[Kappa]", " ", 
                 RowBox[{"(", 
                  RowBox[{
                   RowBox[{
                    SubscriptBox["ii", "hc"], "[", "t", "]"}], "+", 
                   RowBox[{
                    SubscriptBox["ii", "hm"], "[", "t", "]"}], "+", 
                   RowBox[{
                    SubscriptBox["ii", "hn"], "[", "t", "]"}]}], ")"}]}], "+", 
                RowBox[{
                 SubscriptBox["ii", "wc"], "[", "t", "]"}], "+", 
                RowBox[{
                 SubscriptBox["ii", "wm"], "[", "t", "]"}], "+", 
                RowBox[{
                 SubscriptBox["ii", "wn"], "[", "t", "]"}]}], ")"}], " ", 
              RowBox[{
               SubscriptBox["uu", "m"], "[", "t", "]"}]}]}], ",", 
            RowBox[{
             RowBox[{"ma", " ", 
              RowBox[{
               SubscriptBox["ii", "rn"], "[", "t", "]"}]}], "-", 
             RowBox[{
              RowBox[{
               SubscriptBox["ii", "rm"], "[", "t", "]"}], " ", 
              RowBox[{"(", 
               RowBox[{"\[Theta]", "+", "\[Mu]", "+", 
                RowBox[{"\[Beta]", " ", 
                 RowBox[{"(", 
                  RowBox[{
                   RowBox[{"\[Kappa]", " ", 
                    RowBox[{"(", 
                    RowBox[{
                    RowBox[{
                    SubscriptBox["ii", "hc"], "[", "t", "]"}], "+", 
                    RowBox[{
                    SubscriptBox["ii", "hm"], "[", "t", "]"}], "+", 
                    RowBox[{
                    SubscriptBox["ii", "hn"], "[", "t", "]"}]}], ")"}]}], "+", 
                   RowBox[{
                    SubscriptBox["ii", "wc"], "[", "t", "]"}], "+", 
                   RowBox[{
                    SubscriptBox["ii", "wm"], "[", "t", "]"}], "+", 
                   RowBox[{
                    SubscriptBox["ii", "wn"], "[", "t", "]"}]}], ")"}]}]}], 
               ")"}]}], "+", 
             RowBox[{"\[Beta]", " ", "\[Delta]", " ", 
              RowBox[{"(", 
               RowBox[{
                RowBox[{
                 RowBox[{"(", 
                  RowBox[{"1", "-", "\[Kappa]"}], ")"}], " ", 
                 RowBox[{"(", 
                  RowBox[{
                   RowBox[{
                    SubscriptBox["ii", "hc"], "[", "t", "]"}], "+", 
                   RowBox[{
                    SubscriptBox["ii", "hm"], "[", "t", "]"}], "+", 
                   RowBox[{
                    SubscriptBox["ii", "hn"], "[", "t", "]"}]}], ")"}]}], "+", 
                RowBox[{"(", 
                 RowBox[{
                  RowBox[{
                   SubscriptBox["ii", "rn"], "[", "t", "]"}], "+", 
                  RowBox[{
                   SubscriptBox["ii", "rc"], "[", "t", "]"}], "+", 
                  RowBox[{
                   SubscriptBox["ii", "rm"], "[", "t", "]"}]}], ")"}]}], 
               ")"}], " ", 
              RowBox[{
               SubscriptBox["uu", "m"], "[", "t", "]"}]}]}], ",", 
            RowBox[{
             RowBox[{
              RowBox[{"-", 
               RowBox[{"(", 
                RowBox[{"\[Theta]", "+", "\[Mu]"}], ")"}]}], " ", 
              RowBox[{
               SubscriptBox["ii", "hm"], "[", "t", "]"}]}], "+", 
             RowBox[{"ma", " ", 
              RowBox[{
               SubscriptBox["ii", "hn"], "[", "t", "]"}]}], "+", 
             RowBox[{"\[Omega]", " ", 
              RowBox[{
               SubscriptBox["ii", "wm"], "[", "t", "]"}]}], "+", 
             RowBox[{"\[Beta]", " ", "\[Delta]", " ", 
              RowBox[{"(", 
               RowBox[{
                RowBox[{
                 RowBox[{"(", 
                  RowBox[{"1", "-", "\[Kappa]"}], ")"}], " ", 
                 RowBox[{"(", 
                  RowBox[{
                   RowBox[{
                    SubscriptBox["ii", "hc"], "[", "t", "]"}], "+", 
                   RowBox[{
                    SubscriptBox["ii", "hm"], "[", "t", "]"}], "+", 
                   RowBox[{
                    SubscriptBox["ii", "hn"], "[", "t", "]"}]}], ")"}]}], "+", 
                RowBox[{"(", 
                 RowBox[{
                  RowBox[{
                   SubscriptBox["ii", "rn"], "[", "t", "]"}], "+", 
                  RowBox[{
                   SubscriptBox["ii", "rc"], "[", "t", "]"}], "+", 
                  RowBox[{
                   SubscriptBox["ii", "rm"], "[", "t", "]"}]}], ")"}]}], 
               ")"}], " ", 
              RowBox[{
               SubscriptBox["ii", "wm"], "[", "t", "]"}]}], "+", 
             RowBox[{"ma", " ", "\[Eta]", " ", 
              RowBox[{
               SubscriptBox["ii", "wn"], "[", "t", "]"}]}], "+", 
             RowBox[{"\[Beta]", " ", 
              RowBox[{
               SubscriptBox["ii", "rm"], "[", "t", "]"}], " ", 
              RowBox[{"(", 
               RowBox[{
                RowBox[{"\[Kappa]", " ", 
                 RowBox[{"(", 
                  RowBox[{
                   RowBox[{
                    SubscriptBox["ii", "hc"], "[", "t", "]"}], "+", 
                   RowBox[{
                    SubscriptBox["ii", "hm"], "[", "t", "]"}], "+", 
                   RowBox[{
                    SubscriptBox["ii", "hn"], "[", "t", "]"}]}], ")"}]}], "+", 
                RowBox[{
                 SubscriptBox["ii", "wc"], "[", "t", "]"}], "+", 
                RowBox[{
                 SubscriptBox["ii", "wm"], "[", "t", "]"}], "+", 
                RowBox[{
                 SubscriptBox["ii", "wn"], "[", "t", "]"}]}], ")"}]}]}], ",", 
            RowBox[{
             RowBox[{"\[Theta]", " ", 
              SubscriptBox["\[Rho]", "u"], " ", 
              RowBox[{"(", 
               RowBox[{
                RowBox[{
                 SubscriptBox["ii", "wc"], "[", "t", "]"}], "+", 
                RowBox[{
                 SubscriptBox["ii", "wm"], "[", "t", "]"}], "+", 
                RowBox[{
                 SubscriptBox["ii", "wn"], "[", "t", "]"}]}], ")"}]}], "+", 
             RowBox[{
              RowBox[{"(", 
               RowBox[{
                RowBox[{"-", "\[Mu]"}], "-", 
                RowBox[{"\[Beta]", " ", "\[Delta]", " ", 
                 RowBox[{"(", 
                  RowBox[{
                   RowBox[{
                    RowBox[{"(", 
                    RowBox[{"1", "-", "\[Kappa]"}], ")"}], " ", 
                    RowBox[{"(", 
                    RowBox[{
                    RowBox[{
                    SubscriptBox["ii", "hc"], "[", "t", "]"}], "+", 
                    RowBox[{
                    SubscriptBox["ii", "hm"], "[", "t", "]"}], "+", 
                    RowBox[{
                    SubscriptBox["ii", "hn"], "[", "t", "]"}]}], ")"}]}], "+", 
                   RowBox[{"(", 
                    RowBox[{
                    RowBox[{
                    SubscriptBox["ii", "rn"], "[", "t", "]"}], "+", 
                    RowBox[{
                    SubscriptBox["ii", "rc"], "[", "t", "]"}], "+", 
                    RowBox[{
                    SubscriptBox["ii", "rm"], "[", "t", "]"}]}], ")"}]}], 
                  ")"}]}], "-", 
                RowBox[{"\[Beta]", " ", 
                 RowBox[{"(", 
                  RowBox[{
                   RowBox[{"\[Kappa]", " ", 
                    RowBox[{"(", 
                    RowBox[{
                    RowBox[{
                    SubscriptBox["ii", "hc"], "[", "t", "]"}], "+", 
                    RowBox[{
                    SubscriptBox["ii", "hm"], "[", "t", "]"}], "+", 
                    RowBox[{
                    SubscriptBox["ii", "hn"], "[", "t", "]"}]}], ")"}]}], "+", 
                   RowBox[{
                    SubscriptBox["ii", "wc"], "[", "t", "]"}], "+", 
                   RowBox[{
                    SubscriptBox["ii", "wm"], "[", "t", "]"}], "+", 
                   RowBox[{
                    SubscriptBox["ii", "wn"], "[", "t", "]"}]}], ")"}]}]}], 
               ")"}], " ", 
              RowBox[{
               SubscriptBox["uu", "c"], "[", "t", "]"}]}]}], ",", 
            RowBox[{
             RowBox[{
              RowBox[{"-", 
               RowBox[{"(", 
                RowBox[{
                 RowBox[{"ma", " ", "\[Eta]"}], "+", "\[Theta]", "+", "\[Mu]",
                  "+", "\[Omega]", "+", 
                 RowBox[{"\[Beta]", " ", "\[Delta]", " ", 
                  RowBox[{"(", 
                   RowBox[{
                    RowBox[{
                    RowBox[{"(", 
                    RowBox[{"1", "-", "\[Kappa]"}], ")"}], " ", 
                    RowBox[{"(", 
                    RowBox[{
                    RowBox[{
                    SubscriptBox["ii", "hc"], "[", "t", "]"}], "+", 
                    RowBox[{
                    SubscriptBox["ii", "hm"], "[", "t", "]"}], "+", 
                    RowBox[{
                    SubscriptBox["ii", "hn"], "[", "t", "]"}]}], ")"}]}], "+", 
                    RowBox[{"(", 
                    RowBox[{
                    RowBox[{
                    SubscriptBox["ii", "rn"], "[", "t", "]"}], "+", 
                    RowBox[{
                    SubscriptBox["ii", "rc"], "[", "t", "]"}], "+", 
                    RowBox[{
                    SubscriptBox["ii", "rm"], "[", "t", "]"}]}], ")"}]}], 
                   ")"}]}]}], ")"}]}], " ", 
              RowBox[{
               SubscriptBox["ii", "wc"], "[", "t", "]"}]}], "+", 
             RowBox[{"\[Theta]", " ", 
              SubscriptBox["\[Rho]", "w"], " ", 
              RowBox[{"(", 
               RowBox[{
                RowBox[{
                 SubscriptBox["ii", "wc"], "[", "t", "]"}], "+", 
                RowBox[{
                 SubscriptBox["ii", "wm"], "[", "t", "]"}], "+", 
                RowBox[{
                 SubscriptBox["ii", "wn"], "[", "t", "]"}]}], ")"}]}], "+", 
             RowBox[{"\[Beta]", " ", 
              RowBox[{"(", 
               RowBox[{
                RowBox[{"\[Kappa]", " ", 
                 RowBox[{"(", 
                  RowBox[{
                   RowBox[{
                    SubscriptBox["ii", "hc"], "[", "t", "]"}], "+", 
                   RowBox[{
                    SubscriptBox["ii", "hm"], "[", "t", "]"}], "+", 
                   RowBox[{
                    SubscriptBox["ii", "hn"], "[", "t", "]"}]}], ")"}]}], "+", 
                RowBox[{
                 SubscriptBox["ii", "wc"], "[", "t", "]"}], "+", 
                RowBox[{
                 SubscriptBox["ii", "wm"], "[", "t", "]"}], "+", 
                RowBox[{
                 SubscriptBox["ii", "wn"], "[", "t", "]"}]}], ")"}], " ", 
              RowBox[{
               SubscriptBox["uu", "c"], "[", "t", "]"}]}]}], ",", 
            RowBox[{
             RowBox[{"\[Theta]", " ", 
              RowBox[{"(", 
               RowBox[{
                SubscriptBox["\[Rho]", "r"], "+", 
                SubscriptBox["\[Rho]", "u"]}], ")"}], " ", 
              RowBox[{"(", 
               RowBox[{
                RowBox[{
                 SubscriptBox["ii", "hc"], "[", "t", "]"}], "+", 
                RowBox[{
                 SubscriptBox["ii", "hm"], "[", "t", "]"}], "+", 
                RowBox[{
                 SubscriptBox["ii", "hn"], "[", "t", "]"}]}], ")"}]}], "+", 
             RowBox[{"\[Theta]", " ", 
              RowBox[{"(", 
               RowBox[{
                RowBox[{
                 SubscriptBox["ii", "rc"], "[", "t", "]"}], "+", 
                RowBox[{
                 SubscriptBox["ii", "rm"], "[", "t", "]"}], "+", 
                RowBox[{
                 SubscriptBox["ii", "rn"], "[", "t", "]"}]}], ")"}]}], "+", 
             RowBox[{"\[Theta]", " ", 
              SubscriptBox["\[Rho]", "r"], " ", 
              RowBox[{"(", 
               RowBox[{
                RowBox[{
                 SubscriptBox["ii", "wc"], "[", "t", "]"}], "+", 
                RowBox[{
                 SubscriptBox["ii", "wm"], "[", "t", "]"}], "+", 
                RowBox[{
                 SubscriptBox["ii", "wn"], "[", "t", "]"}]}], ")"}]}], "-", 
             RowBox[{
              RowBox[{
               SubscriptBox["ii", "rc"], "[", "t", "]"}], " ", 
              RowBox[{"(", 
               RowBox[{"\[Theta]", "+", "\[Mu]", "+", 
                RowBox[{"\[Beta]", " ", 
                 RowBox[{"(", 
                  RowBox[{
                   RowBox[{"\[Kappa]", " ", 
                    RowBox[{"(", 
                    RowBox[{
                    RowBox[{
                    SubscriptBox["ii", "hc"], "[", "t", "]"}], "+", 
                    RowBox[{
                    SubscriptBox["ii", "hm"], "[", "t", "]"}], "+", 
                    RowBox[{
                    SubscriptBox["ii", "hn"], "[", "t", "]"}]}], ")"}]}], "+", 
                   RowBox[{
                    SubscriptBox["ii", "wc"], "[", "t", "]"}], "+", 
                   RowBox[{
                    SubscriptBox["ii", "wm"], "[", "t", "]"}], "+", 
                   RowBox[{
                    SubscriptBox["ii", "wn"], "[", "t", "]"}]}], ")"}]}]}], 
               ")"}]}], "+", 
             RowBox[{"\[Beta]", " ", "\[Delta]", " ", 
              RowBox[{"(", 
               RowBox[{
                RowBox[{
                 RowBox[{"(", 
                  RowBox[{"1", "-", "\[Kappa]"}], ")"}], " ", 
                 RowBox[{"(", 
                  RowBox[{
                   RowBox[{
                    SubscriptBox["ii", "hc"], "[", "t", "]"}], "+", 
                   RowBox[{
                    SubscriptBox["ii", "hm"], "[", "t", "]"}], "+", 
                   RowBox[{
                    SubscriptBox["ii", "hn"], "[", "t", "]"}]}], ")"}]}], "+", 
                RowBox[{"(", 
                 RowBox[{
                  RowBox[{
                   SubscriptBox["ii", "rn"], "[", "t", "]"}], "+", 
                  RowBox[{
                   SubscriptBox["ii", "rc"], "[", "t", "]"}], "+", 
                  RowBox[{
                   SubscriptBox["ii", "rm"], "[", "t", "]"}]}], ")"}]}], 
               ")"}], " ", 
              RowBox[{
               SubscriptBox["uu", "c"], "[", "t", "]"}]}]}], ",", 
            RowBox[{
             RowBox[{
              RowBox[{"-", 
               RowBox[{"(", 
                RowBox[{"\[Theta]", "+", "\[Mu]"}], ")"}]}], " ", 
              RowBox[{
               SubscriptBox["ii", "hc"], "[", "t", "]"}]}], "+", 
             RowBox[{"\[Theta]", " ", 
              RowBox[{"(", 
               RowBox[{
                SubscriptBox["\[Rho]", "h"], "+", 
                SubscriptBox["\[Rho]", "w"]}], ")"}], " ", 
              RowBox[{"(", 
               RowBox[{
                RowBox[{
                 SubscriptBox["ii", "hc"], "[", "t", "]"}], "+", 
                RowBox[{
                 SubscriptBox["ii", "hm"], "[", "t", "]"}], "+", 
                RowBox[{
                 SubscriptBox["ii", "hn"], "[", "t", "]"}]}], ")"}]}], "+", 
             RowBox[{
              RowBox[{"(", 
               RowBox[{
                RowBox[{"ma", " ", "\[Eta]"}], "+", "\[Omega]"}], ")"}], " ", 
              RowBox[{
               SubscriptBox["ii", "wc"], "[", "t", "]"}]}], "+", 
             RowBox[{"\[Beta]", " ", "\[Delta]", " ", 
              RowBox[{"(", 
               RowBox[{
                RowBox[{
                 RowBox[{"(", 
                  RowBox[{"1", "-", "\[Kappa]"}], ")"}], " ", 
                 RowBox[{"(", 
                  RowBox[{
                   RowBox[{
                    SubscriptBox["ii", "hc"], "[", "t", "]"}], "+", 
                   RowBox[{
                    SubscriptBox["ii", "hm"], "[", "t", "]"}], "+", 
                   RowBox[{
                    SubscriptBox["ii", "hn"], "[", "t", "]"}]}], ")"}]}], "+", 
                RowBox[{"(", 
                 RowBox[{
                  RowBox[{
                   SubscriptBox["ii", "rn"], "[", "t", "]"}], "+", 
                  RowBox[{
                   SubscriptBox["ii", "rc"], "[", "t", "]"}], "+", 
                  RowBox[{
                   SubscriptBox["ii", "rm"], "[", "t", "]"}]}], ")"}]}], 
               ")"}], " ", 
              RowBox[{
               SubscriptBox["ii", "wc"], "[", "t", "]"}]}], "+", 
             RowBox[{"\[Theta]", " ", 
              SubscriptBox["\[Rho]", "h"], " ", 
              RowBox[{"(", 
               RowBox[{
                RowBox[{
                 SubscriptBox["ii", "wc"], "[", "t", "]"}], "+", 
                RowBox[{
                 SubscriptBox["ii", "wm"], "[", "t", "]"}], "+", 
                RowBox[{
                 SubscriptBox["ii", "wn"], "[", "t", "]"}]}], ")"}]}], "+", 
             RowBox[{"\[Beta]", " ", 
              RowBox[{
               SubscriptBox["ii", "rc"], "[", "t", "]"}], " ", 
              RowBox[{"(", 
               RowBox[{
                RowBox[{"\[Kappa]", " ", 
                 RowBox[{"(", 
                  RowBox[{
                   RowBox[{
                    SubscriptBox["ii", "hc"], "[", "t", "]"}], "+", 
                   RowBox[{
                    SubscriptBox["ii", "hm"], "[", "t", "]"}], "+", 
                   RowBox[{
                    SubscriptBox["ii", "hn"], "[", "t", "]"}]}], ")"}]}], "+", 
                RowBox[{
                 SubscriptBox["ii", "wc"], "[", "t", "]"}], "+", 
                RowBox[{
                 SubscriptBox["ii", "wm"], "[", "t", "]"}], "+", 
                RowBox[{
                 SubscriptBox["ii", "wn"], "[", "t", "]"}]}], ")"}]}]}]}], 
           "}"}]}], ",", 
         RowBox[{
          RowBox[{"{", 
           RowBox[{
            RowBox[{
             SubscriptBox["uu", "n"], "[", "0", "]"}], ",", 
            RowBox[{
             SubscriptBox["ii", "wn"], "[", "0", "]"}], ",", 
            RowBox[{
             SubscriptBox["ii", "rn"], "[", "0", "]"}], ",", 
            RowBox[{
             SubscriptBox["ii", "hn"], "[", "0", "]"}], ",", 
            RowBox[{
             SubscriptBox["uu", "m"], "[", "0", "]"}], ",", 
            RowBox[{
             SubscriptBox["ii", "wm"], "[", "0", "]"}], ",", 
            RowBox[{
             SubscriptBox["ii", "rm"], "[", "0", "]"}], ",", 
            RowBox[{
             SubscriptBox["ii", "hm"], "[", "0", "]"}], ",", 
            RowBox[{
             SubscriptBox["uu", "c"], "[", "0", "]"}], ",", 
            RowBox[{
             SubscriptBox["ii", "wc"], "[", "0", "]"}], ",", 
            RowBox[{
             SubscriptBox["ii", "rc"], "[", "0", "]"}], ",", 
            RowBox[{
             SubscriptBox["ii", "hc"], "[", "0", "]"}]}], "}"}], "\[Equal]", 
          "SystemInitial"}]}], "}"}], ",", 
       RowBox[{"{", 
        RowBox[{
         SubscriptBox["uu", "n"], ",", 
         SubscriptBox["ii", "wn"], ",", 
         SubscriptBox["ii", "rn"], ",", 
         SubscriptBox["ii", "hn"], ",", 
         SubscriptBox["uu", "m"], ",", 
         SubscriptBox["ii", "wm"], ",", 
         SubscriptBox["ii", "rm"], ",", 
         SubscriptBox["ii", "hm"], ",", 
         SubscriptBox["uu", "c"], ",", 
         SubscriptBox["ii", "wc"], ",", 
         SubscriptBox["ii", "rc"], ",", 
         SubscriptBox["ii", "hc"]}], "}"}], ",", 
       RowBox[{"{", 
        RowBox[{"t", ",", "0", ",", "1000"}], "}"}]}], "]"}]}], 
    ";"}]}]}]], "Input",
 CellChangeTimes->{{3.8155709618875914`*^9, 3.8155709707335677`*^9}, {
  3.815571124152897*^9, 3.8155711291190243`*^9}, {3.8174371804222183`*^9, 
  3.8174371925323424`*^9}},
 ExpressionUUID -> "5c270230-5128-49f9-bd8c-7dd961f2c24a"],

Cell[CellGroupData[{

Cell[BoxData[
 RowBox[{
  RowBox[{"plotuncertainty", "=", 
   RowBox[{"Plot", "[", 
    RowBox[{
     RowBox[{"{", 
      RowBox[{
       RowBox[{"Evaluate", "[", 
        RowBox[{
         RowBox[{"(", 
          RowBox[{
           RowBox[{"(", 
            RowBox[{
             RowBox[{
              SubscriptBox["ii", "rn"], "[", "t", "]"}], "+", 
             RowBox[{
              SubscriptBox["ii", "rm"], "[", "t", "]"}], "+", 
             RowBox[{
              SubscriptBox["ii", "rc"], "[", "t", "]"}], "+", 
             RowBox[{
              SubscriptBox["ii", "hn"], "[", "t", "]"}], "+", 
             RowBox[{
              SubscriptBox["ii", "hm"], "[", "t", "]"}], "+", 
             RowBox[{
              SubscriptBox["ii", "hc"], "[", "t", "]"}]}], ")"}], "/", 
           RowBox[{"(", 
            RowBox[{"1", "-", 
             RowBox[{
              SubscriptBox["uu", "n"], "[", "t", "]"}], "-", 
             RowBox[{
              SubscriptBox["uu", "m"], "[", "t", "]"}], "-", 
             RowBox[{
              SubscriptBox["uu", "c"], "[", "t", "]"}]}], ")"}]}], ")"}], "/.",
          "Model"}], "]"}], ",", 
       RowBox[{"Evaluate", "[", 
        RowBox[{
         RowBox[{
          RowBox[{"(", 
           RowBox[{
            RowBox[{
             SubscriptBox["ii", "rn"], "[", "t", "]"}], "+", 
            RowBox[{
             SubscriptBox["ii", "rm"], "[", "t", "]"}], "+", 
            RowBox[{
             SubscriptBox["ii", "rc"], "[", "t", "]"}], "+", 
            RowBox[{
             SubscriptBox["ii", "hn"], "[", "t", "]"}], "+", 
            RowBox[{
             SubscriptBox["ii", "hm"], "[", "t", "]"}], "+", 
            RowBox[{
             SubscriptBox["ii", "hc"], "[", "t", "]"}]}], ")"}], "/", 
          RowBox[{"(", 
           RowBox[{"1", "-", 
            RowBox[{
             SubscriptBox["uu", "n"], "[", "t", "]"}], "-", 
            RowBox[{
             SubscriptBox["uu", "m"], "[", "t", "]"}], "-", 
            RowBox[{
             SubscriptBox["uu", "c"], "[", "t", "]"}]}], ")"}]}], "/.", 
         "NoMac"}], "]"}], ",", 
       RowBox[{"Evaluate", "[", 
        RowBox[{
         RowBox[{
          RowBox[{"(", 
           RowBox[{
            RowBox[{
             SubscriptBox["ii", "rn"], "[", "t", "]"}], "+", 
            RowBox[{
             SubscriptBox["ii", "rm"], "[", "t", "]"}], "+", 
            RowBox[{
             SubscriptBox["ii", "rc"], "[", "t", "]"}], "+", 
            RowBox[{
             SubscriptBox["ii", "hn"], "[", "t", "]"}], "+", 
            RowBox[{
             SubscriptBox["ii", "hm"], "[", "t", "]"}], "+", 
            RowBox[{
             SubscriptBox["ii", "hc"], "[", "t", "]"}]}], ")"}], "/", 
          RowBox[{"(", 
           RowBox[{"1", "-", 
            RowBox[{
             SubscriptBox["uu", "n"], "[", "t", "]"}], "-", 
            RowBox[{
             SubscriptBox["uu", "m"], "[", "t", "]"}], "-", 
            RowBox[{
             SubscriptBox["uu", "c"], "[", "t", "]"}]}], ")"}]}], "/.", 
         "LowerModel"}], "]"}], ",", 
       RowBox[{"Evaluate", "[", 
        RowBox[{
         RowBox[{
          RowBox[{"(", 
           RowBox[{
            RowBox[{
             SubscriptBox["ii", "rn"], "[", "t", "]"}], "+", 
            RowBox[{
             SubscriptBox["ii", "rm"], "[", "t", "]"}], "+", 
            RowBox[{
             SubscriptBox["ii", "rc"], "[", "t", "]"}], "+", 
            RowBox[{
             SubscriptBox["ii", "hn"], "[", "t", "]"}], "+", 
            RowBox[{
             SubscriptBox["ii", "hm"], "[", "t", "]"}], "+", 
            RowBox[{
             SubscriptBox["ii", "hc"], "[", "t", "]"}]}], ")"}], "/", 
          RowBox[{"(", 
           RowBox[{"1", "-", 
            RowBox[{
             SubscriptBox["uu", "n"], "[", "t", "]"}], "-", 
            RowBox[{
             SubscriptBox["uu", "m"], "[", "t", "]"}], "-", 
            RowBox[{
             SubscriptBox["uu", "c"], "[", "t", "]"}]}], ")"}]}], "/.", 
         "UpperModel"}], "]"}], ",", 
       RowBox[{"Evaluate", "[", 
        RowBox[{
         RowBox[{
          RowBox[{"(", 
           RowBox[{
            RowBox[{
             SubscriptBox["ii", "rn"], "[", "t", "]"}], "+", 
            RowBox[{
             SubscriptBox["ii", "rm"], "[", "t", "]"}], "+", 
            RowBox[{
             SubscriptBox["ii", "rc"], "[", "t", "]"}], "+", 
            RowBox[{
             SubscriptBox["ii", "hn"], "[", "t", "]"}], "+", 
            RowBox[{
             SubscriptBox["ii", "hm"], "[", "t", "]"}], "+", 
            RowBox[{
             SubscriptBox["ii", "hc"], "[", "t", "]"}]}], ")"}], "/", 
          RowBox[{"(", 
           RowBox[{"1", "-", 
            RowBox[{
             SubscriptBox["uu", "n"], "[", "t", "]"}], "-", 
            RowBox[{
             SubscriptBox["uu", "m"], "[", "t", "]"}], "-", 
            RowBox[{
             SubscriptBox["uu", "c"], "[", "t", "]"}]}], ")"}]}], "/.", 
         "LowerNoMac"}], "]"}], ",", 
       RowBox[{"Evaluate", "[", 
        RowBox[{
         RowBox[{
          RowBox[{"(", 
           RowBox[{
            RowBox[{
             SubscriptBox["ii", "rn"], "[", "t", "]"}], "+", 
            RowBox[{
             SubscriptBox["ii", "rm"], "[", "t", "]"}], "+", 
            RowBox[{
             SubscriptBox["ii", "rc"], "[", "t", "]"}], "+", 
            RowBox[{
             SubscriptBox["ii", "hn"], "[", "t", "]"}], "+", 
            RowBox[{
             SubscriptBox["ii", "hm"], "[", "t", "]"}], "+", 
            RowBox[{
             SubscriptBox["ii", "hc"], "[", "t", "]"}]}], ")"}], "/", 
          RowBox[{"(", 
           RowBox[{"1", "-", 
            RowBox[{
             SubscriptBox["uu", "n"], "[", "t", "]"}], "-", 
            RowBox[{
             SubscriptBox["uu", "m"], "[", "t", "]"}], "-", 
            RowBox[{
             SubscriptBox["uu", "c"], "[", "t", "]"}]}], ")"}]}], "/.", 
         "UpperNoMac"}], "]"}]}], "}"}], ",", 
     RowBox[{"{", 
      RowBox[{"t", ",", "0", ",", "30"}], "}"}], ",", 
     RowBox[{"PlotRange", "\[Rule]", 
      RowBox[{"{", 
       RowBox[{"0.165", ",", "0.22"}], "}"}]}], ",", 
     RowBox[{"PlotStyle", "\[Rule]", 
      RowBox[{"{", 
       RowBox[{
        RowBox[{"{", 
         RowBox[{
          RowBox[{
           RowBox[{"ColorData", "[", "\"\<Crayola\>\"", "]"}], "[", 
           "\"\<Scarlet\>\"", "]"}], ",", 
          RowBox[{"Thickness", "[", "0.0075", "]"}]}], "}"}], ",", 
        RowBox[{"{", 
         RowBox[{
          RowBox[{
           RowBox[{"ColorData", "[", "\"\<Crayola\>\"", "]"}], "[", 
           "\"\<PineGreen\>\"", "]"}], ",", 
          RowBox[{"Thickness", "[", "0.0075", "]"}]}], "}"}], ",", 
        RowBox[{"{", 
         RowBox[{
          RowBox[{
           RowBox[{"ColorData", "[", "\"\<Crayola\>\"", "]"}], "[", 
           "\"\<Scarlet\>\"", "]"}], ",", 
          RowBox[{"Thickness", "[", "0.001", "]"}]}], "}"}], ",", 
        RowBox[{"{", 
         RowBox[{
          RowBox[{
           RowBox[{"ColorData", "[", "\"\<Crayola\>\"", "]"}], "[", 
           "\"\<Scarlet\>\"", "]"}], ",", 
          RowBox[{"Thickness", "[", "0.001", "]"}]}], "}"}], ",", 
        RowBox[{"{", 
         RowBox[{
          RowBox[{
           RowBox[{"ColorData", "[", "\"\<Crayola\>\"", "]"}], "[", 
           "\"\<PineGreen\>\"", "]"}], ",", 
          RowBox[{"Thickness", "[", "0.001", "]"}]}], "}"}], ",", 
        RowBox[{"{", 
         RowBox[{
          RowBox[{
           RowBox[{"ColorData", "[", "\"\<Crayola\>\"", "]"}], "[", 
           "\"\<PineGreen\>\"", "]"}], ",", 
          RowBox[{"Thickness", "[", "0.001", "]"}]}], "}"}]}], "}"}]}], ",", 
     RowBox[{"PlotLegends", "\[Rule]", 
      RowBox[{"{", 
       RowBox[{
       "\"\<Rate of resistance (current consumption)\>\"", ",", 
        "\"\<Rate of resistance (without macrolide)\>\""}], "}"}]}], ",", 
     RowBox[{"FrameLabel", "\[Rule]", 
      RowBox[{"{", 
       RowBox[{"\"\<time (years)\>\"", ",", "\"\<rate of resistance\>\""}], 
       "}"}]}], ",", 
     RowBox[{"LabelStyle", "\[Rule]", 
      RowBox[{"Directive", "[", 
       RowBox[{
        RowBox[{"FontFamily", "\[Rule]", "\"\<Times\>\""}], ",", "Black", ",", 
        RowBox[{"FontSize", "\[Rule]", "14"}]}], "]"}]}], ",", 
     RowBox[{"PlotTheme", "\[Rule]", "\"\<Scientific\>\""}], ",", 
     RowBox[{"Filling", "\[Rule]", 
      RowBox[{"{", 
       RowBox[{
        RowBox[{"3", "\[Rule]", 
         RowBox[{"{", "4", "}"}]}], ",", 
        RowBox[{"5", "\[Rule]", 
         RowBox[{"{", "6", "}"}]}]}], "}"}]}], ",", 
     RowBox[{"FillingStyle", "\[Rule]", 
      RowBox[{"Opacity", "[", "0.1", "]"}]}]}], "]"}]}], "\n"}]], "Input",
 CellChangeTimes->{{3.8056271204530535`*^9, 3.805627122258628*^9}, {
   3.805627166288086*^9, 3.8056271769863853`*^9}, {3.8056272075273023`*^9, 
   3.80562730151105*^9}, 3.8056273417987823`*^9, 3.805627438901374*^9, 
   3.805627470859515*^9, 3.8056275026806383`*^9, {3.8056275433887377`*^9, 
   3.8056276394392815`*^9}, 3.8056298032450695`*^9, {3.806314886639549*^9, 
   3.8063149159870977`*^9}, {3.8063149569605694`*^9, 3.806315124070847*^9}, {
   3.8063151542930293`*^9, 3.8063151728644114`*^9}, {3.806315320633397*^9, 
   3.8063153498811817`*^9}, {3.8063158712983513`*^9, 
   3.8063158813634434`*^9}, {3.806322892488488*^9, 3.806322904526309*^9}, 
   3.8063243514823003`*^9, {3.8095977973079357`*^9, 3.809597832710907*^9}, {
   3.8095978976635513`*^9, 3.809597941659484*^9}, {3.8095979809023304`*^9, 
   3.8095979817965317`*^9}, {3.809598036407838*^9, 3.8095980517262774`*^9}, 
   3.8096391944957924`*^9, {3.8096396303743525`*^9, 3.809639640703142*^9}, {
   3.8096401086089187`*^9, 3.809640130836295*^9}, {3.8096402356147823`*^9, 
   3.809640312291444*^9}, {3.8096471346756787`*^9, 3.809647145004445*^9}, {
   3.8096473655089703`*^9, 3.8096473820100203`*^9}, {3.809647519836253*^9, 
   3.809647588842044*^9}, {3.815569713839882*^9, 3.8155697184859257`*^9}, {
   3.815570906472187*^9, 3.8155709380152283`*^9}, {3.8155709944728794`*^9, 
   3.815571069694711*^9}, {3.8155711496606245`*^9, 3.815571227954152*^9}, {
   3.8155712611375637`*^9, 3.815571270679713*^9}, 3.8174264251630974`*^9, 
   3.8174265393026505`*^9, 3.817426706062465*^9, {3.8174269305067406`*^9, 
   3.8174269332412853`*^9}, {3.8174269786635213`*^9, 
   3.8174271770427656`*^9}, {3.817427268471614*^9, 3.8174273189907074`*^9}, {
   3.8174273637303247`*^9, 3.817427489668616*^9}, {3.8174275764421225`*^9, 
   3.817427617901968*^9}, {3.8174276623890934`*^9, 3.817427753132312*^9}, 
   3.81743188558589*^9},
 Background->GrayLevel[1],
 ExpressionUUID -> "5e57b484-653f-4cd5-b4a4-09e051f78560"],

Cell[BoxData[
 TemplateBox[{GraphicsBox[{
     GraphicsComplexBox[CompressedData["
1:eJxVmnk8Fd//x6VESSpLHxXZyVK2uHeuaw5lp8W+laVSsiVLCqFICyKShCRZ
2qhka1GWu7i2yJJdCynZIhL6zfwejzun7z88Xo+Ze2bOmfc8z+t1zki4+Voc
4eTg4IjE/uD/f/Uxa6Sv5Oj4meko7F9BQ8XC9l2c6PiIOvld/btPmIbS5zVu
vMv+iZLW/hko2EZD79+tbHFTWkT5V3t1XaPQUKkX2zO4dy0H0Tcf8i2a0VD7
oPT7e6x5QEf6pFmZMw39Imf8cHIdH7hQHpDC50dDH1rXVXOKrAdFWd89H52n
oa2DAaFJGQLgXv4304brNFRmRGdHyy8h0Fy4ZVNiLg31tO/cwzz3Hzg+oNRx
o4yG9uxOPObzaRO4H8aVYMikoS/m95hvIokCCaW/ZyI/0NB4kZ7Ms5VbwTs+
DoHZbzSUZr87kMEnAWp9vZvF/tBQ1PHcO2VrSeDREq4fuoaOjr/VS0pJkQLl
kevb3UTpqMbQBgubKmlw6IB92gplOvrztYnhSW5ZcGVIUqCNSkeNrK+Rv2jK
gWAOuucRczq6MUvXrThcHvCqP68VO0hHRff5T1yo2gYqjgFpdx86WvaqOKRo
XAEUG7TzBYXR0Yb+A1RNTSWwPbbQND+Ojp6qFF7YcFQZZPeHXMhLp6N2KyzE
fyZuB4Pb/Z9QH9DRZ4vTZ3a07wAzNl/bxivoqEWXpYfrORVQPWzAdYpJR3nW
uarYy6oC2yWR34If6Kh98I77FnRVIDB2bsToKx0NrIzOPnVADYRck260/0VH
Gwf4S0w41IHZ90/6IVwMdGpAwsg4VR0UcsY2hAkw0CcCM7HGyhrgewfpkpgE
A30kvjA626gBZgf7+ep2MNCANVdY747sBA9z1JcfpDLQ4BbzWvtVmoDfpm5k
1pSBGp5KpfJla4LX3GoyZ+2x9vbkHKvS0gIlceEeue4M1I7j82OZLi3wxHSK
vymAgdYlPPAv9iOB9++iJL5HMtDTf3ItJ4XI4EeX6KrlCQy0OvXQ0I5SMtC5
LqHwMoOBdgrmz940R8DBZLMC3/sMVMFTXPrpBAJqTFiXRcqw62eJN81cpAA5
o+Oub2sY6F/uj0oUMW1Amo+8vf4dA5027ri3/Y02COItlbfsY6DFx60yzG2p
oLmgVv7mNwaa6V0x8/cvFUSCVJbKHAP1ZHK+m+xoQbOOJFRb89HQbV4xzNwH
VODgVXX72CQDXeF21G26owp9OJuY8p6Hhvp891Y/E0kFdfZ6jcvGGOjn0Szn
1jYq6NULzmyYZqCaSSrRvzueopIWzzcnraSh6xVdvx7yooJzecIl5qMM9IJS
suCrN1QwffiQ/eafDFT30aP7I9+oICZbzjf8FwO9NVNVt7wzG137Wlz1JBcN
/VjXVdXpSgXJakJn/b9j41vPN65aQgVR72V59aYY6AZzueiDA1Tgq+VwPXeG
gZ7g02gOmKGCQqcvinazDPRIxbD1f53X0JzfSUWD2PvPStuokuREBVmhG21X
Yu2BdBOn0SIqsP8qYt+G9ffPlsNT/3VTQf3mWFEEa8+u9wR1xwQViMrLv/uO
3V8MddatYp4K8rqdw2uw9n/vUvXS7TyHaguHnLiJtf+Gs8R9wp4K9oh/eNOE
jbfGipFrxo+pYCradjETa38iinNbUCcVFEx861uOtW+mzx8Q+4MKpO3X3XmO
tR967/rNjXNUIDdy2SYea/9am53SgUUqyDQ8nDuPaTbPGu8c2/Yvz3IUz2zY
vBryLHDyfI/ZOsiz05RodU5hyLPi+fyhi5shz1ru7kv2l4A8G+f1yBmShTy7
LWkfUaEEeWa3+uJWZzXIM/+imckELcgzCa765q1UyDO9K0F2OnqQZ1wvPyap
GUKebUpz2hNhBnnmwNoi77Yf8szbzyAxzYZG8My5108835FG8Mxtwpe6x4VG
8Oxi7rEgwyM0gmcODj8iuz1oBM+4mKt6K31oBM82syrehPjTCJ495pkrbj9F
I3hWUtX38GwojeDZMpWUQXoEjeDZ9rjK+dEoGsGz4dvx846XaATPKjznZU7E
0QieLTwm3WEl0gieXaAPn+NMoRE841xTGvDxJo3gmeNh18crM2kEz8juU4tt
d2gEz4q2ir+IukcjeKY9zdsXUEAjeKa4/2OhwCMawbP3RnExk0U0gmcpvu5/
wotpBM++Pgl9M15KI3hWWzPWfOsFjeCZk1zO9J/XNIJnKi/itqRU0Qie0URa
ZdfTaATPLjlnPNmFzWdsnj1XEEx5VE8jeDbhura6uYlG8Gza7LhzZwuN4Jm+
+GyDYDuN4NlvU88iPmw+ZPPMSjnRYX8PjeBZsKiLB4kb8sydwW/xpItG8Cz7
b75dLRfkmbXAs+l+rD02z4rCpZiR3TSCZxmVP114uSDPwu4HjQdh57N59uqm
3X0R7Hw2z8r7ox6PYJrNs8uDKqaPV0CeaW9RstXDfs/mmZnGkegv2P2xeRYn
wlH9HPs9m2frXIuviGL9Y/MsZon8MvwfnqXlpHHJY+2xedY2fMGbhbXH5tnc
eA/9FtYem2crxYczl2PtsXnWOD0aoIVpNs/A6RH/Y//wzKc8qHsT1j6bZ4mn
dFxeY+2zeUbj+smIx9pn82w4Rz7vF6bZPDtFqY5QwNpn88zmhuqx3Zhm8wy8
W/0//mxZq7TTAQHIsxOKY5XnpCDPTn4q0vBRgzwbDaBeGgGQZ9TBZ6zAfZBn
GRcq5t4dhDwzejzgSPKBPDs2FKSkHAZ51ufTRvtzGfLsu7jGvfqbkGfqLE6L
0DzIMydP/ZiaYsgz71vcftzVkGeaRYsH1Johz76c73m9vw/y7HOC3n6eUciz
GD1bwaI5yLMs3Tcju1dCf8ZQdrzdtAH6szfG9R664tCfZRiu19irDP3Zkeqz
JY5k6M8a9qjtNDKA/my20GlSywL6sxCdo2/rD0B/piqt+AE5Dv2Zmy3LqzgQ
+rMPJvmPlp2D/mz/roj6qTjozzY3H78xmwr9WYt0cjgzh07w7GKPpf2zQjrB
s7UjgbHGmB9k8yyiZzwpt5ZO8CyrEpGWaqYTPJO7sNfZtZtO8Ox50Ddy9Rc6
wTOP6FsObeN0gme9+wLV787TCZ5Ni19blb4C+rOnkgdvmvJDfybbXOVwXwT6
s/F9x49TpKA/41rx1jFMGfqzcmdr7xlN6M+233Y1lAbQnx1ICPBZMob+LF9T
JUzIEvqz7VPfLUQPQH/2ciDndzcv5Jmb6SVLUTvoz4JOjD7b+I8/a3HtP5Rm
Df3ZjwcB5pkO0J/dlfF4oPGPPxupCN1hZwX9mby2JP9Be+jPwMr7a/scoT9r
ujozo/ePP+NEhIdKLKE/M5df9vaVHfRn5W5FVB1H6M/QBvc3YU7Qn83rAIG6
f3gmeTppp7sl9GcWR1Tive2gP+MUDTEec4D+rOqJ73dlJ+jPFDkS4hqcoD8L
v331Ttw/PJOZOtBFtYT+LOJRh5++HfRnxoInzWgO0J8Flq1c4nKC/myfyEze
PSfoz5pStPxmnKA/67H88z886xVyTVGWgDzzL6SaOgLIs6WWgdEDByDPtpjH
VZWchjy77j0n4pQKedZp2GjbWwx59qPbVSOvFfLs5Gd9cfok5BmzdsVLJh+d
4Jnw4TPJ65ToBM/+/tyQQTWiEzxz83IsoR+iEzwT+tYxmhhJJ3hWtHmZl1EG
neCZZG5nPuUFzJvVFyy7rnTCvHm2tHhX40+YN2s1NOKN1zMInuXX75CqUGIQ
POM50xnqYsIgePak/Zzv0aMMgmfephcVPM4xCJ7V3BjZknGbQfAsycz3SWMF
g+AZZ55TvHsbg+CZu+t5G2UsP7B5pu/u/fjXGibBs2/l/aTRbUyCZzpyQwuG
BkyCZ49Er0s+cGESPHu/XPuQVhiT4FnS/szTDTeYBM8255woaXzCJHi2c/yw
0q8GJsEzg0jBesWvTIJn07dtTaNX1BE84+WQ3zUuVkfwLJphME4j1RE8mxve
1VRpVUfwzFzt9dYGnzqCZ7+SZk/+vlxH8Cxj6ZdPUm4dwTOnp3XV+m/qCJ51
D/YWCPbUETwbWhczvDhTR/BMJ7u60Y6fRfDsymTgZIMCi+DZTOn5QZfdLIJn
sYXld/tdWATPzC6uD6vaAHn2cVPdqmwLFsGzrp9CSZd5Ic/OHFwYjjRlETz7
/XeZ0Vt7FsGzdeQtK8e4Ic8Ei90jJw1ZBM9u+BnWqtqwCJ5Vn91ybd8BFsGz
HVr37m5dCXm2fdUd0jYDFsGzMyZ3xzysWATPfIQkpi86sgieBSTPSfznzCJ4
dnvG2IPEBXkWmNa7Vl+fRfBs883FxWhLFsGzCv32rfccWATPzm9vdNQ4yCJ4
9oqS/vkP1j6bZ9aOO+tr/uHZ3oi7cy3YeLN5tivdeoUg1j6bZ2YOBzTUsfbZ
PLti5H6qCus/m2eI1ovll7H22TxzfXarxht7XmyeCY9o/E/ePPLCyFaKG/Ls
3TDjL54/2TxbVxkU2rAG8ix+t7HCQX7Is3IPEbH1GyDPYoSz+M8JQp6ZDLzq
WL8R8uyq0naZCBHIszBl59Qnm6E/i7me174oCv1ZtNijLn5x6M+22pIfcklC
f0aV++O3QRr6s7SmFfQRGejPRGsff3ovB/3ZllKvHXe3QX927GUnCyhCf2aT
qBA4pgTzZnSUWp/3dpg3x1pNzOZ3wLz5Rnx3oJcqzJvb78WPFavBvJnu+617
pQbMmzuVsn1Ud8K8KXPqu6eBJsybf2YXzrpqwbwp3rAz0J4E82ZUjuQzKzLM
m0xO8WYyAvOmRlQGBwcF5s3VklU7aBSYNy+by2b7asO82da7z5ybCvNmk/ij
zltUmDdTXjpf3KgD8+bptfrRcTowb358uOXFqA7MmzHf21S1UZg3la1Klp9H
Yd5Urr/WWILCvLlMyjK0H4V5k8e2ZnIWhXlToU9MYBmAefPytLPGAgrz5saA
yvERFObNsqHnGF1g3qwtPDV6C4V5M8/xYbIbCvPmyvL8lwIozJt3W+efv8Te
9wU3sdbhUU1gFv1ZURg7HiVXwzt9UQvs9XRLdcV0IsNw/Q8ZEphUXncnE9OS
BgWfWqpJYJfhdpkGTIuZcGUkuGP9ETO8/QPTje1c44c5EVCz+7fsEqaXgc98
srcRoId+ieXA+lcWnfW7VZsCSmUflU5jx6Wslp1NbaWAryTLHT2Yns93GtHw
1QYTX0+deI5pq67rEq95qeAcevp9BAr5O2DbsomKwnzMb0K9xI31R9Lb8eIZ
uiYIs5EdXIYd30TRQBxdtEDOEOvwXkwHfBZyWcVBAmWV6SAR00Ge9x9Up5HA
DYbEmSpM10vazAEdMrAuUuIZxjSjtPh4XQ8Z7HGuCfyDaS8FGqdLEAIGT+eY
4M/LL3hgbbUwBSBcJf1z2PGd8wmyho8poGa9XMAnTIfabeUtM9DG6jW49Q2m
pa+VHPr1RRvMMgpr41E4X2xOuWO1D9NjAla9sU+0wAbbbQ0nMf344emqZlMS
ML0cJ/MAH1/x/M0fR0ng8Fun5nZMn/Ar1h2IJwN61C69n5hunbHx/yuHgDCB
b1z4eKdYc4qM0hFw//W1Lvx5cCS5fP7sRgHGy7pejmN6/WO/tpE5ChD8+FTi
PaZP/b5Jf3JDGxSeMJAqQOH6gnH72LA8CtcXVqtfDHmI8VVj6vfH6mJNsAxN
9pjF3o+h3V7v1pppAXLM7u/62PnuU6ExG39ogb5HldTLmBZfus+vfYEE1FoD
al7i9XR1SUZEgQwK3w264ONlIB8rv8gkAy5Z2cbfmM7eqrW44IqAjP3XzfHx
bvSLuFmxnALWiUfkzGPHdRo6z2TeooDIVAnWEK6LONJPq2mDDSVzGN1o6Jox
WtSGVm3Ar+Fx8joK59uO0G9J9pguF40NABlaYCQyxeI4prMqBkb6SCSgVFu7
lIPp4Gf54Q6dJNAxVrKpBdP0XiffsjNkQP6pc3UC0/vct6uqCSHg57MnKn/x
+jHxF7j0DAEhYFcLrp1iOXx79lLAmbtJVlN4PUaWb9MdooDRnOu6nZgm7Q+x
8z+vDSKFtxwtROH6TClfsLg6pgNLHtUds8Dy3VvDk98wbWrY+/DGOBkwWYVf
cT5o7rTmqb6MgD53t9X4+AiGgyjWNgrQUxAc+oVfj2uNIM9dMmhU9CibwbRN
dPjzegQBQ97PcvH6cHFJFNvbgwCW9Ld7iyhcD1KcMvMTQ+F6kMaM+oez2PN+
rWGccOyBJli1R1NkCnve9cY8GV91see784qwLna+82mVW5mftEBm5J28C/j9
Gz7QnQshgarSK+/KMb2ntkWbS5wM7qvvDhrEeTNwKiblDZZXX8UP4e8PNc33
DMsWAUdceUh4f0J9mg9qziOg+cxaf/z9qypZkDa5RgG1sy8PfcX54+R32EFe
GzxsLqpm4PW9Ze/1LKY28K+mPU9F/1mPvy+65SDOQ0l5sClJC8ww/RaPYDpV
N3nxyA4SyCpktt/BdMNC/hPhRhJw0J3Ia8L0lIDqhZwTZND8/KMY/r5cFduU
wOJFgE28+1P8fXKvfZBgW4AA3iAtLXw8V1/ap2FnQAGtl57H4u9j5vHe1tEe
CjgwXa7ThWmRxe/iVqe1gbzrJv+nKFxPS/b3kiHh9TcaOWhlRAYPJ/tq8P5d
/svgVR0ig2nXpp34835XGBedGIGALzuV1PDxqQpJMDYUp4CiobMj+HyiTxlQ
mE4lA5XxiSicr8lUT0F3VQRwJ3Q74ff3p4t5S7QFAYp8PYb4/bP94edk52Ip
THOfyGIeaiUDjYLYfPz94r63FL7dCwGPfRiW+PU2PNZrSRVDwLG2njt4fas2
IykVrxDQ5MF7ENdrrk6aL82RQVjZ0Xi8ntIrtlyZTkaAdYtxK379jQ1JNuq7
EfC72f8Trmu/2N2JGELAqfbKabx/bH/aVl4uJoLC9cOqbchyfH2Ps31iqCJX
E5z7b9BzHKs/HbP2c23aWuAyUMnVwc7v0V4t87FPC0wVHOmIwnnj9cChPYgE
sg+vtyjD9OEBbaM/m8jggq5myACmc17+0Pz0ggyUeZu98fq73MFb/tQCAUIH
w+Xw/rZ6BesGzCDg2dzBNrz+oh6snb8dh/Hde78iPh+vfVrAMJHSBkEDl1bV
4fOXWlLGcI02ODxabJGGQj9t8trewQXnj8wvGe54LcBKHq4/hGlBLp+YAgVs
PnqRQ83CeSNRUDfNIAG0I/5YI6Z5dtxKTPMkgxeLCy5j+HwwfxX9jxsBS3ut
fPDnV8xp1KSTg4AOq9lD+Hi6xswJp+hSwDCtXQp//i7O4/l6nVgeEkgldWN6
taV09O4AbUByy/j5DIXrr9pu67MRTJdwj46a7CIDeznfr/j8V9Ct8yJskAy8
rH078P6L/dhWExyCgKvPLQA+PpvOkJSiN1NA/1pdd3z8HGxMNL8lkUECT+QX
vP6LRQarnyohoFFupTp+f0b/uXetaEAA/bdYEn7/7Dzh3bhxnyymZc2ETxc1
kkGT219tvP5UL5dFfhFBgLLU9+N4fZ3l63h/pwwBUen8abhW8jy6aDJNBpxF
KlS83kZmy5jdVxHwiVE5gV9Ps2DVyggUAee8Smi43iA10390EPMjvZS9+Pns
/DJC+cncjOkJp1bKZycEjKIVu/H+iVzktzjxGAGSC/dW4r+POjlpcD8aAQGW
quL48UDXmcMimgi4nnD8PH58T1iEGV8aAiR6OJ7iem5CNG/ICAGz/d8XcM3O
R+m1Wb6432Lno5sj7jecsPrOyd294XCOJhBuHBUYw/2o+asZU0QLbOQ574X7
nTSx2ZHzPVrg0cmFH7jfDDyreFQ/gARkc1sSSnH/8GPSPOg/bH5wQhdwv1l8
Pz/+UjkZxLepq+DPR/WXvZ3sPgSoCtSJ4ve/5FmvJvAT8wuexlz4+zd078Zn
kysUsF/vRxxe3yt7a+erxLWB+SWhB3h9n9J5LnGlShskv/6zFfeb7Dy3U5cj
GPeLJrK9qWFXtAA4JP0M958tQw5mpvIksOTJ8L2N81V9W8chGgkonj5Ix/1j
kva+G0IeZPBpYzoHXt+vv5rceL0CAZSv/KZ4fThIpPg8vYOAHfFfg/Hxi71g
xrMTpQApW0UfvL6r7IOTfrRRgMYqh2K8vjnPgtKXftoguDz8aTEK1/9LXcf6
KPj8JnRnqhaQgb8BIxiv7zLm7w3S/WRQTVmeh9d3LW/wodFgzC9p/NLHx8fg
dKyotAgF/NA4chcfvy+H/lKOJJLB8b+OyXh913Cnb7ZXQIDn7MAW/P7GNYtP
B9dh8xXNohS/f3aelT0bni6Hz9fIu2abeuz3hgtceH2DYP8PVzYiwO+o1h68
nmWUZAKEShAwEX23BNfa9pLWk5NkkBJmL4DXa4Iwt8feOASEX+Rdwq9ncKPm
gCwVAW9yREtxXa67K7y7DwHXXq8Jwc9n52dx4S1iophOCZHotnXA/PmOHh28
f29yD0x+eoC9L0PHtuK/V0hEh0TPIyDUtGAbfjxqb9HLSnUE/O28cgI/PnOr
8XvEDQTcebK1Gtc8/Z1LsQYI6Dqb+v/vGzufu8oX0Dfi/rHslQhqjYBOpo4K
3l5wY7c011nMz3FXkHGt9+G4wrFr2PuiHv4R/73siz2PP+gioKQhrA3XxjrR
6SecEdCfnm2Mn99reTdP8yICPtrVCOGanf9fpmcJC6Fwf+app8z/rGcaO9so
TwvC/B+1+4/IrCzM/4BSeLtKC+b/vA9dJzSMYP4vi+ZX4XKA+V9uF3lb1nGY
/+/Ieey6GQrzf1Tb0dekeJj/BRuKV+ZkwvwfmpGd6FUE8z/30diyZW9h/r8/
Lzag8w7m/+jMsIjOjzD/gzVW4uAnzP/dTU0Jy7ngeqafR8gmX2G4nkny1Zkr
kIXrmeMqMT9REtyfcUmqnLpnBPdn9uvvDHV3gPszTQtKq5o94f7MSFdL4+pQ
uD+z4NZ6/vY/38/s65dYtzIT7s/oTDr0Cz+G+zMsZTuByEq4P+OdNK70ugnu
z3zMbNWyGoT7M27ln+4mT8H9md5U25/5nAwi/ws0Bb4QEoTfz6w61j5qIw2/
nyk7pnpllwb8fmaPUC5yUR9+PyNjcEkl2xp+P2Ouv7dP4Cj8fmbpZpqR4yn4
/Yyl0Fjpnhj4/Yy5QsGlm6nw+5my9od9Fflwf8aD48Je9Qq4P5M0nDJiy4L7
M3qqQ68su+H+jJlMunvuKNyfkY/qK2hegPszS+NCHXlrmET+7xknZbWJMon8
//GNbHa3MpPI/7Xv43peokwi/ytpnHS+uwbm6Y62wtB6TSaRp9Py7E6c+Wd/
5vzRETErNSaRBz1OsF7spjCJPDj3LL79yD/7M6aFXp83qjCJPCPwhS+Lh8wk
8oXpo6mmCCqTyBcfjJ9GOv6zP6MYuavm93Ym4Y9lEy2vftNiEn5Vaec7mps2
k/CLy8VVOzJ1mIRfRD5E2rT/sz+TnOf/7DjWHtvv1E/rXHDE2mP7j+aJy29b
sf6w/UC/WmMrP9Yee74uyNjcpYyNH3u+5n/29E3SP+uZ7p09ClJY++z5Rq3s
wjJBrH02/x86VOjEYu2zeVwUPb6fgfWfzUut48/thrDrsXkWUnnIMRC73v8B
4GHSrg==
      "], {{{}, {}, {}, {}, {}, {}, {}, {}, {}, {}, {}, {}, {}, {}, {}, {}, \
{}, {}, {}, {}, {}, {}, {}, {}, {}, {}, {}, {}, {}, {}, {}, {}, {}, {}, {}, \
{}, {
         EdgeForm[], 
         Directive[
          RGBColor[
          0.9882352941176471, 0.1568627450980392, 0.2784313725490196], 
          Opacity[0.1]], 
         GraphicsGroupBox[{
           PolygonBox[CompressedData["
1:eJwl0dk2FQAYBeBzDGWoNJmJk0qDpHgSj9AD5H2QoaLShAoZIkODsUKJFEmD
UCQkyrdWF9/aF/9a+2L/ofNFhRfCAoFAkGJKmGaCV7xkiAFKuUgZ5VRQySUu
c4UqqrnKNa5Tww1ucovb3KGWOuq5yz3u00AjTTygmRZaaeMh7XTwiE666KaH
xzzhKc/opY8PvOU1wzxnkBkmGWOEF3zkHW8YZZb3jPOJKT7TT7LxCjhNPtnk
cI7DHOMUZzlEiKOcJI9U0snkCCc4QxKJJBDPQQ6wn33sJY497GYXscQQTRQ7
2UEkEYQTRjD4/+n/xF+22OQPG/xmnTVW+cUKP1lmiR98Z5EF5vnGHF9J0Z9G
BlkcJ5cvbtt7XFjI
            "]]}]}, {}, {}, {}, {}, {}, {}, {}, {}, {}, {}, {}, {}, {}, {
         EdgeForm[], 
         Directive[
          RGBColor[
          0.08235294117647059, 0.5019607843137255, 0.47058823529411764`], 
          Opacity[0.1]], 
         GraphicsGroupBox[{
           PolygonBox[CompressedData["
1:eJwl1HecD3Qcx/G7K0XRkBRpXEILKXdn3j7jzrjFnXl7b+443IwmFRqUEto7
2vYsq6KinfZetIt43sMfz9/r+3n//rj76xecXZFcHhQQEBDISB8hLQ/DW/o4
c6mmgFDC6Ed/BjCQQQwmnAgiiSKaGGKJYwhDGcZw4klgRODxvz2K0SSSRDIp
pDKGsaSRzjjGE+h/fVufYB41FDKBIN+9o09yC9Moop39gL7EYpqZyAn2ffoU
tzKdYk6zf6ovczfXMokT7fv1aW6jlhJOt3+mr3APs5lMK/u7+gzzmcE5tu90
Eyso5Qzb57qaJczhPNtPuo2HyeAk23v6LAu40H1QdzCTc93f62Ye4GL37/o6
ZZzp/kLXcC8XuQ/pLq6ji/tnfZXLvQ/rI1zi/af20Tf1Sv1fMznZ+33tpSu1
h/6jV+tC3cksOrl/0N66RS/T//QafVC76h96lb6hV+gRLae995e6lku9/9X7
CPb+TXdzPee7f9HXeJRu7r90D1m0dn+gq7idOjrbftStPEQFZ9m+0nUs5Qay
aWP/UJ/jDuqppIP9a13P/dxIDqfYP9LnuZMGqjjb/o1uYBk3kcup9o/1Be6i
kSnk0dZ3n+iLLKKJqXS0f6sbWc7NXGD7VbfzGN3df+teenof1b6ar/nazEya
qGYGjVQwlVoaKKHlx2MK06mnkGLKqGIadeSRSw7ZZJFJBpOZxEQmMJ5xpJPG
WMaQSgrJJJHIaEYxkhEkEM9whjGUIcQRSwzRRBFJBOEMZhADGUB/+hFGKAUU
UUolNcwihGMnDp6y
            "]]}]}, {}, {}, {}}, {{}, {}, {}, {
         Directive[
          Opacity[1.], 
          CapForm["Butt"], 
          AbsoluteThickness[1.6], 
          RGBColor[
          0.9882352941176471, 0.1568627450980392, 0.2784313725490196], 
          Thickness[0.0075]], 
         LineBox[{1, 71, 65, 60, 56, 53, 51, 2, 3, 4, 5, 6, 7, 8, 9, 10, 11, 
          12, 13, 14, 15, 16, 17, 18, 19, 20, 21, 22, 23, 24, 25, 26, 27, 28, 
          29, 30, 31, 32, 33, 34, 35, 36, 37, 38, 39, 40, 41, 42, 43, 44, 45, 
          46, 47, 48, 49, 72, 66, 61, 57, 54, 52, 73, 67, 62, 58, 55, 74, 68, 
          63, 59, 75, 69, 64, 76, 70, 77, 50}]}, {
         Directive[
          Opacity[1.], 
          CapForm["Butt"], 
          AbsoluteThickness[1.6], 
          RGBColor[
          0.08235294117647059, 0.5019607843137255, 0.47058823529411764`], 
          Thickness[0.0075]], 
         LineBox[{78, 148, 142, 137, 133, 130, 128, 79, 80, 81, 82, 83, 84, 
          85, 86, 87, 88, 89, 90, 91, 92, 93, 94, 95, 96, 97, 98, 99, 100, 
          101, 102, 103, 104, 105, 106, 107, 108, 109, 110, 111, 112, 113, 
          114, 115, 116, 117, 118, 119, 120, 121, 122, 123, 124, 125, 126, 
          149, 143, 138, 134, 131, 129, 150, 144, 139, 135, 132, 151, 145, 
          140, 136, 152, 146, 141, 153, 147, 154, 127}]}, {
         Directive[
          Opacity[1.], 
          CapForm["Butt"], 
          AbsoluteThickness[1.6], 
          RGBColor[
          0.9882352941176471, 0.1568627450980392, 0.2784313725490196], 
          Thickness[0.001]], 
         LineBox[{155, 225, 219, 214, 210, 207, 205, 156, 157, 158, 159, 160, 
          161, 162, 163, 164, 165, 166, 167, 168, 169, 170, 171, 172, 173, 
          174, 175, 176, 177, 178, 179, 180, 181, 182, 183, 184, 185, 186, 
          187, 188, 189, 190, 191, 192, 193, 194, 195, 196, 197, 198, 199, 
          200, 201, 202, 203, 226, 220, 215, 211, 208, 206, 227, 221, 216, 
          212, 209, 228, 222, 217, 213, 229, 223, 218, 230, 224, 231, 204}]}, {
         Directive[
          Opacity[1.], 
          CapForm["Butt"], 
          AbsoluteThickness[1.6], 
          RGBColor[
          0.9882352941176471, 0.1568627450980392, 0.2784313725490196], 
          Thickness[0.001]], 
         LineBox[CompressedData["
1:eJwNzNlWgQEAhdFfkTJrkKLB0FwIr9GNR/AA9dooJZKpwb7YF986a51S96Xz
HAqC4IkeNXFNhTOKHNO3DXjljSHvfDDikzETvpjyzYw5C5as+OGXP/4J/IfY
YJMwEbaIss0OMeIkSJIiTYYsu+yxzwE5DslT54Yq55xQoMEtF5Q45ZE7LinT
5J4rWjzQ5og16U8ebA==
          "]]}, {
         Directive[
          Opacity[1.], 
          CapForm["Butt"], 
          AbsoluteThickness[1.6], 
          RGBColor[
          0.08235294117647059, 0.5019607843137255, 0.47058823529411764`], 
          Thickness[0.001]], 
         LineBox[CompressedData["
1:eJwV0mO4FnYcx+FzWli2eWrZtrW2eLJWncyTbRurrWW3ZWOrlm3bts2757ru
5/P/fZ8358UJCgkNbhcY4OMr9/dHmICAE7qYUXSmOXnISz7yU4CCFKIwRShK
MYpTgpKUojRlKMvPlOMXfqU8FahIJSpThWCqUo3q1KAmtahNHQL9rSd1CaPp
QgvqEsZvp3QpY+hKS6Lar+oG/mIA9fjBflqXMZZutCKa/ZpuZAoDqU9Y+xld
zji605ro9uv6L1MZxG+Es5/VFYynB/Ft93U7c2lDDNsN/Y9pDCax7bHuZiEN
CG87pyuZQHL3c91PTxK4H+gO5pHS/UoP05aY7pu6iemkcL/QgwwhifuJ7iGD
9yf9m5+832h2PaqZ9Is2JIL3ec2iqzStvtcc+rseoBcJ3Q81q+7U9PpRc+p8
TaWvNZse0Yz6Wb//o8byvqWbSef9QWcQ5P1SDzGUpO6nupd/SO1+q8doxI/u
C7qaifQmke2R7mIBocS23dYtzGQYIUS0X9Q1TKIP7Yljv6P/M4vhNCaS/ZKu
5Q/60oG49ru6ldmMoAmR7Zd1HX/Sj440JYrfruh6JtOfTsSz39NtzGEkyWzP
dB+LSON+p8fJ7P1Vc2kz/Qbg2oJq
          "]]}, {
         Directive[
          Opacity[1.], 
          CapForm["Butt"], 
          AbsoluteThickness[1.6], 
          RGBColor[
          0.08235294117647059, 0.5019607843137255, 0.47058823529411764`], 
          Thickness[0.001]], 
         LineBox[CompressedData["
1:eJwNw4k2AlEAANCnP/ERZCkVKVtpoVQUIzszhbKTP+/ec+5ilDTihRBCxaVU
CF9OHPnonTcum3bFVddcN2PWDXPmLbjplkW3LVl2x1333PfAilUPrVm3YdMj
j23Z9sSOXXueembfgedeGHnp0Cu/nTr2yXtv/fHNZ2Mf/PXdFxP//PDVmZ/+
e+0c4sId+g==
          "]]}}}], {}}, {DisplayFunction -> Identity, PlotRangePadding -> {{
        Scaled[0.02], 
        Scaled[0.02]}, {0, 0}}, PlotRangeClipping -> True, ImagePadding -> 
     All, DisplayFunction -> Identity, AspectRatio -> 
     NCache[GoldenRatio^(-1), 0.6180339887498948], Axes -> {False, False}, 
     AxesLabel -> {None, None}, AxesOrigin -> {0, 0.166}, DisplayFunction :> 
     Identity, Frame -> {{True, True}, {True, True}}, FrameLabel -> {{
        FormBox["\"rate of resistance\"", TraditionalForm], None}, {
        FormBox["\"time (years)\"", TraditionalForm], None}}, FrameStyle -> 
     Automatic, 
     FrameTicks -> {{Automatic, Automatic}, {Automatic, Automatic}}, 
     GridLines -> {{0}, {0}}, GridLinesStyle -> Directive[
       GrayLevel[0.5, 0.4]], LabelStyle -> Directive[FontFamily -> "Times", 
       GrayLevel[0], FontSize -> 14], 
     Method -> {
      "DefaultBoundaryStyle" -> Automatic, "DefaultMeshStyle" -> 
       AbsolutePointSize[6], "ScalingFunctions" -> None, "AxesInFront" -> 
       True}, PlotRange -> {{0., 29.999999387755103`}, {0.165, 0.22}}, 
     PlotRangeClipping -> True, PlotRangePadding -> {{
        Scaled[0.02], 
        Scaled[0.02]}, {Automatic, Automatic}}, 
     Ticks -> {Automatic, Automatic}}],FormBox[
    FormBox[
     TemplateBox[{
      "\"Rate of resistance (current consumption)\"", 
       "\"Rate of resistance (without macrolide)\""}, "LineLegend", 
      DisplayFunction -> (FormBox[
        StyleBox[
         StyleBox[
          PaneBox[
           TagBox[
            GridBox[{{
               TagBox[
                GridBox[{{
                   GraphicsBox[{{
                    Directive[
                    EdgeForm[
                    Directive[
                    Opacity[0.3], 
                    GrayLevel[0]]], 
                    PointSize[0.5], 
                    Opacity[1.], 
                    CapForm["Butt"], 
                    AbsoluteThickness[1.6], 
                    RGBColor[
                    0.9882352941176471, 0.1568627450980392, 
                    0.2784313725490196], 
                    Thickness[0.135]], {
                    LineBox[{{0, 10}, {20, 10}}]}}, {
                    Directive[
                    EdgeForm[
                    Directive[
                    Opacity[0.3], 
                    GrayLevel[0]]], 
                    PointSize[0.5], 
                    Opacity[1.], 
                    CapForm["Butt"], 
                    AbsoluteThickness[1.6], 
                    RGBColor[
                    0.9882352941176471, 0.1568627450980392, 
                    0.2784313725490196], 
                    Thickness[0.135]], {}}}, AspectRatio -> Full, 
                    ImageSize -> {20, 10}, PlotRangePadding -> None, 
                    ImagePadding -> Automatic, 
                    BaselinePosition -> (Scaled[0.1] -> Baseline)], #}, {
                   GraphicsBox[{{
                    Directive[
                    EdgeForm[
                    Directive[
                    Opacity[0.3], 
                    GrayLevel[0]]], 
                    PointSize[0.5], 
                    Opacity[1.], 
                    CapForm["Butt"], 
                    AbsoluteThickness[1.6], 
                    RGBColor[
                    0.08235294117647059, 0.5019607843137255, 
                    0.47058823529411764`], 
                    Thickness[0.135]], {
                    LineBox[{{0, 10}, {20, 10}}]}}, {
                    Directive[
                    EdgeForm[
                    Directive[
                    Opacity[0.3], 
                    GrayLevel[0]]], 
                    PointSize[0.5], 
                    Opacity[1.], 
                    CapForm["Butt"], 
                    AbsoluteThickness[1.6], 
                    RGBColor[
                    0.08235294117647059, 0.5019607843137255, 
                    0.47058823529411764`], 
                    Thickness[0.135]], {}}}, AspectRatio -> Full, 
                    ImageSize -> {20, 10}, PlotRangePadding -> None, 
                    ImagePadding -> Automatic, 
                    BaselinePosition -> (Scaled[0.1] -> Baseline)], #2}}, 
                 GridBoxAlignment -> {
                  "Columns" -> {Center, Left}, "Rows" -> {{Baseline}}}, 
                 AutoDelete -> False, 
                 GridBoxDividers -> {
                  "Columns" -> {{False}}, "Rows" -> {{False}}}, 
                 GridBoxItemSize -> {"Columns" -> {{All}}, "Rows" -> {{All}}},
                  GridBoxSpacings -> {
                  "Columns" -> {{0.5}}, "Rows" -> {{0.8}}}], "Grid"]}}, 
             GridBoxAlignment -> {"Columns" -> {{Left}}, "Rows" -> {{Top}}}, 
             AutoDelete -> False, 
             GridBoxItemSize -> {
              "Columns" -> {{Automatic}}, "Rows" -> {{Automatic}}}, 
             GridBoxSpacings -> {"Columns" -> {{1}}, "Rows" -> {{0}}}], 
            "Grid"], Alignment -> Left, AppearanceElements -> None, 
           ImageMargins -> {{5, 5}, {5, 5}}, ImageSizeAction -> 
           "ResizeToFit"], LineIndent -> 0, StripOnInput -> False], {
          Directive[FontFamily -> "Times", 
           GrayLevel[0], FontSize -> 14], FontFamily -> "Arial"}, Background -> 
         Automatic, StripOnInput -> False], TraditionalForm]& ), 
      InterpretationFunction :> (RowBox[{"LineLegend", "[", 
         RowBox[{
           RowBox[{"{", 
             RowBox[{
               RowBox[{"Directive", "[", 
                 RowBox[{
                   RowBox[{"Opacity", "[", "1.`", "]"}], ",", 
                   RowBox[{"CapForm", "[", "\"Butt\"", "]"}], ",", 
                   RowBox[{"AbsoluteThickness", "[", "1.6`", "]"}], ",", 
                   InterpretationBox[
                    ButtonBox[
                    TooltipBox[
                    GraphicsBox[{{
                    GrayLevel[0], 
                    RectangleBox[{0, 0}]}, {
                    GrayLevel[0], 
                    RectangleBox[{1, -1}]}, {
                    RGBColor[
                    0.9882352941176471, 0.1568627450980392, 
                    0.2784313725490196], 
                    RectangleBox[{0, -1}, {2, 1}]}}, AspectRatio -> 1, Frame -> 
                    True, FrameStyle -> 
                    RGBColor[
                    0.6588235294117648, 0.10457516339869281`, 
                    0.18562091503267975`], FrameTicks -> None, 
                    PlotRangePadding -> None, ImageSize -> 
                    Dynamic[{
                    Automatic, 1.35 CurrentValue["FontCapHeight"]/
                    AbsoluteCurrentValue[Magnification]}]], 
                    "RGBColor[0.9882352941176471, 0.1568627450980392, \
0.2784313725490196]"], Appearance -> None, BaseStyle -> {}, BaselinePosition -> 
                    Baseline, DefaultBaseStyle -> {}, ButtonFunction :> 
                    With[{Typeset`box$ = EvaluationBox[]}, 
                    If[
                    Not[
                    AbsoluteCurrentValue["Deployed"]], 
                    SelectionMove[Typeset`box$, All, Expression]; 
                    FrontEnd`Private`$ColorSelectorInitialAlpha = 1; 
                    FrontEnd`Private`$ColorSelectorInitialColor = 
                    RGBColor[
                    0.9882352941176471, 0.1568627450980392, 
                    0.2784313725490196]; 
                    FrontEnd`Private`$ColorSelectorUseMakeBoxes = True; 
                    MathLink`CallFrontEnd[
                    FrontEnd`AttachCell[Typeset`box$, 
                    FrontEndResource["RGBColorValueSelector"], {
                    0, {Left, Bottom}}, {Left, Top}, 
                    "ClosingActions" -> {
                    "SelectionDeparture", "ParentChanged", 
                    "EvaluatorQuit"}]]]], BaseStyle -> Inherited, Evaluator -> 
                    Automatic, Method -> "Preemptive"], 
                    RGBColor[
                    0.9882352941176471, 0.1568627450980392, 
                    0.2784313725490196], Editable -> False, Selectable -> 
                    False], ",", 
                   RowBox[{"Thickness", "[", "0.0075`", "]"}]}], "]"}], ",", 
               RowBox[{"Directive", "[", 
                 RowBox[{
                   RowBox[{"Opacity", "[", "1.`", "]"}], ",", 
                   RowBox[{"CapForm", "[", "\"Butt\"", "]"}], ",", 
                   RowBox[{"AbsoluteThickness", "[", "1.6`", "]"}], ",", 
                   InterpretationBox[
                    ButtonBox[
                    TooltipBox[
                    GraphicsBox[{{
                    GrayLevel[0], 
                    RectangleBox[{0, 0}]}, {
                    GrayLevel[0], 
                    RectangleBox[{1, -1}]}, {
                    RGBColor[
                    0.08235294117647059, 0.5019607843137255, 
                    0.47058823529411764`], 
                    RectangleBox[{0, -1}, {2, 1}]}}, AspectRatio -> 1, Frame -> 
                    True, FrameStyle -> 
                    RGBColor[
                    0.054901960784313725`, 0.334640522875817, 
                    0.3137254901960784], FrameTicks -> None, PlotRangePadding -> 
                    None, ImageSize -> 
                    Dynamic[{
                    Automatic, 1.35 CurrentValue["FontCapHeight"]/
                    AbsoluteCurrentValue[Magnification]}]], 
                    "RGBColor[0.08235294117647059, 0.5019607843137255, \
0.47058823529411764]"], Appearance -> None, BaseStyle -> {}, BaselinePosition -> 
                    Baseline, DefaultBaseStyle -> {}, ButtonFunction :> 
                    With[{Typeset`box$ = EvaluationBox[]}, 
                    If[
                    Not[
                    AbsoluteCurrentValue["Deployed"]], 
                    SelectionMove[Typeset`box$, All, Expression]; 
                    FrontEnd`Private`$ColorSelectorInitialAlpha = 1; 
                    FrontEnd`Private`$ColorSelectorInitialColor = 
                    RGBColor[
                    0.08235294117647059, 0.5019607843137255, 
                    0.47058823529411764`]; 
                    FrontEnd`Private`$ColorSelectorUseMakeBoxes = True; 
                    MathLink`CallFrontEnd[
                    FrontEnd`AttachCell[Typeset`box$, 
                    FrontEndResource["RGBColorValueSelector"], {
                    0, {Left, Bottom}}, {Left, Top}, 
                    "ClosingActions" -> {
                    "SelectionDeparture", "ParentChanged", 
                    "EvaluatorQuit"}]]]], BaseStyle -> Inherited, Evaluator -> 
                    Automatic, Method -> "Preemptive"], 
                    RGBColor[
                    0.08235294117647059, 0.5019607843137255, 
                    0.47058823529411764`], Editable -> False, Selectable -> 
                    False], ",", 
                   RowBox[{"Thickness", "[", "0.0075`", "]"}]}], "]"}], ",", 
               RowBox[{"Directive", "[", 
                 RowBox[{
                   RowBox[{"Opacity", "[", "1.`", "]"}], ",", 
                   RowBox[{"CapForm", "[", "\"Butt\"", "]"}], ",", 
                   RowBox[{"AbsoluteThickness", "[", "1.6`", "]"}], ",", 
                   InterpretationBox[
                    ButtonBox[
                    TooltipBox[
                    GraphicsBox[{{
                    GrayLevel[0], 
                    RectangleBox[{0, 0}]}, {
                    GrayLevel[0], 
                    RectangleBox[{1, -1}]}, {
                    RGBColor[
                    0.9882352941176471, 0.1568627450980392, 
                    0.2784313725490196], 
                    RectangleBox[{0, -1}, {2, 1}]}}, AspectRatio -> 1, Frame -> 
                    True, FrameStyle -> 
                    RGBColor[
                    0.6588235294117648, 0.10457516339869281`, 
                    0.18562091503267975`], FrameTicks -> None, 
                    PlotRangePadding -> None, ImageSize -> 
                    Dynamic[{
                    Automatic, 1.35 CurrentValue["FontCapHeight"]/
                    AbsoluteCurrentValue[Magnification]}]], 
                    "RGBColor[0.9882352941176471, 0.1568627450980392, \
0.2784313725490196]"], Appearance -> None, BaseStyle -> {}, BaselinePosition -> 
                    Baseline, DefaultBaseStyle -> {}, ButtonFunction :> 
                    With[{Typeset`box$ = EvaluationBox[]}, 
                    If[
                    Not[
                    AbsoluteCurrentValue["Deployed"]], 
                    SelectionMove[Typeset`box$, All, Expression]; 
                    FrontEnd`Private`$ColorSelectorInitialAlpha = 1; 
                    FrontEnd`Private`$ColorSelectorInitialColor = 
                    RGBColor[
                    0.9882352941176471, 0.1568627450980392, 
                    0.2784313725490196]; 
                    FrontEnd`Private`$ColorSelectorUseMakeBoxes = True; 
                    MathLink`CallFrontEnd[
                    FrontEnd`AttachCell[Typeset`box$, 
                    FrontEndResource["RGBColorValueSelector"], {
                    0, {Left, Bottom}}, {Left, Top}, 
                    "ClosingActions" -> {
                    "SelectionDeparture", "ParentChanged", 
                    "EvaluatorQuit"}]]]], BaseStyle -> Inherited, Evaluator -> 
                    Automatic, Method -> "Preemptive"], 
                    RGBColor[
                    0.9882352941176471, 0.1568627450980392, 
                    0.2784313725490196], Editable -> False, Selectable -> 
                    False], ",", 
                   RowBox[{"Thickness", "[", "0.001`", "]"}]}], "]"}], ",", 
               RowBox[{"Directive", "[", 
                 RowBox[{
                   RowBox[{"Opacity", "[", "1.`", "]"}], ",", 
                   RowBox[{"CapForm", "[", "\"Butt\"", "]"}], ",", 
                   RowBox[{"AbsoluteThickness", "[", "1.6`", "]"}], ",", 
                   InterpretationBox[
                    ButtonBox[
                    TooltipBox[
                    GraphicsBox[{{
                    GrayLevel[0], 
                    RectangleBox[{0, 0}]}, {
                    GrayLevel[0], 
                    RectangleBox[{1, -1}]}, {
                    RGBColor[
                    0.9882352941176471, 0.1568627450980392, 
                    0.2784313725490196], 
                    RectangleBox[{0, -1}, {2, 1}]}}, AspectRatio -> 1, Frame -> 
                    True, FrameStyle -> 
                    RGBColor[
                    0.6588235294117648, 0.10457516339869281`, 
                    0.18562091503267975`], FrameTicks -> None, 
                    PlotRangePadding -> None, ImageSize -> 
                    Dynamic[{
                    Automatic, 1.35 CurrentValue["FontCapHeight"]/
                    AbsoluteCurrentValue[Magnification]}]], 
                    "RGBColor[0.9882352941176471, 0.1568627450980392, \
0.2784313725490196]"], Appearance -> None, BaseStyle -> {}, BaselinePosition -> 
                    Baseline, DefaultBaseStyle -> {}, ButtonFunction :> 
                    With[{Typeset`box$ = EvaluationBox[]}, 
                    If[
                    Not[
                    AbsoluteCurrentValue["Deployed"]], 
                    SelectionMove[Typeset`box$, All, Expression]; 
                    FrontEnd`Private`$ColorSelectorInitialAlpha = 1; 
                    FrontEnd`Private`$ColorSelectorInitialColor = 
                    RGBColor[
                    0.9882352941176471, 0.1568627450980392, 
                    0.2784313725490196]; 
                    FrontEnd`Private`$ColorSelectorUseMakeBoxes = True; 
                    MathLink`CallFrontEnd[
                    FrontEnd`AttachCell[Typeset`box$, 
                    FrontEndResource["RGBColorValueSelector"], {
                    0, {Left, Bottom}}, {Left, Top}, 
                    "ClosingActions" -> {
                    "SelectionDeparture", "ParentChanged", 
                    "EvaluatorQuit"}]]]], BaseStyle -> Inherited, Evaluator -> 
                    Automatic, Method -> "Preemptive"], 
                    RGBColor[
                    0.9882352941176471, 0.1568627450980392, 
                    0.2784313725490196], Editable -> False, Selectable -> 
                    False], ",", 
                   RowBox[{"Thickness", "[", "0.001`", "]"}]}], "]"}], ",", 
               RowBox[{"Directive", "[", 
                 RowBox[{
                   RowBox[{"Opacity", "[", "1.`", "]"}], ",", 
                   RowBox[{"CapForm", "[", "\"Butt\"", "]"}], ",", 
                   RowBox[{"AbsoluteThickness", "[", "1.6`", "]"}], ",", 
                   InterpretationBox[
                    ButtonBox[
                    TooltipBox[
                    GraphicsBox[{{
                    GrayLevel[0], 
                    RectangleBox[{0, 0}]}, {
                    GrayLevel[0], 
                    RectangleBox[{1, -1}]}, {
                    RGBColor[
                    0.08235294117647059, 0.5019607843137255, 
                    0.47058823529411764`], 
                    RectangleBox[{0, -1}, {2, 1}]}}, AspectRatio -> 1, Frame -> 
                    True, FrameStyle -> 
                    RGBColor[
                    0.054901960784313725`, 0.334640522875817, 
                    0.3137254901960784], FrameTicks -> None, PlotRangePadding -> 
                    None, ImageSize -> 
                    Dynamic[{
                    Automatic, 1.35 CurrentValue["FontCapHeight"]/
                    AbsoluteCurrentValue[Magnification]}]], 
                    "RGBColor[0.08235294117647059, 0.5019607843137255, \
0.47058823529411764]"], Appearance -> None, BaseStyle -> {}, BaselinePosition -> 
                    Baseline, DefaultBaseStyle -> {}, ButtonFunction :> 
                    With[{Typeset`box$ = EvaluationBox[]}, 
                    If[
                    Not[
                    AbsoluteCurrentValue["Deployed"]], 
                    SelectionMove[Typeset`box$, All, Expression]; 
                    FrontEnd`Private`$ColorSelectorInitialAlpha = 1; 
                    FrontEnd`Private`$ColorSelectorInitialColor = 
                    RGBColor[
                    0.08235294117647059, 0.5019607843137255, 
                    0.47058823529411764`]; 
                    FrontEnd`Private`$ColorSelectorUseMakeBoxes = True; 
                    MathLink`CallFrontEnd[
                    FrontEnd`AttachCell[Typeset`box$, 
                    FrontEndResource["RGBColorValueSelector"], {
                    0, {Left, Bottom}}, {Left, Top}, 
                    "ClosingActions" -> {
                    "SelectionDeparture", "ParentChanged", 
                    "EvaluatorQuit"}]]]], BaseStyle -> Inherited, Evaluator -> 
                    Automatic, Method -> "Preemptive"], 
                    RGBColor[
                    0.08235294117647059, 0.5019607843137255, 
                    0.47058823529411764`], Editable -> False, Selectable -> 
                    False], ",", 
                   RowBox[{"Thickness", "[", "0.001`", "]"}]}], "]"}], ",", 
               RowBox[{"Directive", "[", 
                 RowBox[{
                   RowBox[{"Opacity", "[", "1.`", "]"}], ",", 
                   RowBox[{"CapForm", "[", "\"Butt\"", "]"}], ",", 
                   RowBox[{"AbsoluteThickness", "[", "1.6`", "]"}], ",", 
                   InterpretationBox[
                    ButtonBox[
                    TooltipBox[
                    GraphicsBox[{{
                    GrayLevel[0], 
                    RectangleBox[{0, 0}]}, {
                    GrayLevel[0], 
                    RectangleBox[{1, -1}]}, {
                    RGBColor[
                    0.08235294117647059, 0.5019607843137255, 
                    0.47058823529411764`], 
                    RectangleBox[{0, -1}, {2, 1}]}}, AspectRatio -> 1, Frame -> 
                    True, FrameStyle -> 
                    RGBColor[
                    0.054901960784313725`, 0.334640522875817, 
                    0.3137254901960784], FrameTicks -> None, PlotRangePadding -> 
                    None, ImageSize -> 
                    Dynamic[{
                    Automatic, 1.35 CurrentValue["FontCapHeight"]/
                    AbsoluteCurrentValue[Magnification]}]], 
                    "RGBColor[0.08235294117647059, 0.5019607843137255, \
0.47058823529411764]"], Appearance -> None, BaseStyle -> {}, BaselinePosition -> 
                    Baseline, DefaultBaseStyle -> {}, ButtonFunction :> 
                    With[{Typeset`box$ = EvaluationBox[]}, 
                    If[
                    Not[
                    AbsoluteCurrentValue["Deployed"]], 
                    SelectionMove[Typeset`box$, All, Expression]; 
                    FrontEnd`Private`$ColorSelectorInitialAlpha = 1; 
                    FrontEnd`Private`$ColorSelectorInitialColor = 
                    RGBColor[
                    0.08235294117647059, 0.5019607843137255, 
                    0.47058823529411764`]; 
                    FrontEnd`Private`$ColorSelectorUseMakeBoxes = True; 
                    MathLink`CallFrontEnd[
                    FrontEnd`AttachCell[Typeset`box$, 
                    FrontEndResource["RGBColorValueSelector"], {
                    0, {Left, Bottom}}, {Left, Top}, 
                    "ClosingActions" -> {
                    "SelectionDeparture", "ParentChanged", 
                    "EvaluatorQuit"}]]]], BaseStyle -> Inherited, Evaluator -> 
                    Automatic, Method -> "Preemptive"], 
                    RGBColor[
                    0.08235294117647059, 0.5019607843137255, 
                    0.47058823529411764`], Editable -> False, Selectable -> 
                    False], ",", 
                   RowBox[{"Thickness", "[", "0.001`", "]"}]}], "]"}]}], 
             "}"}], ",", 
           RowBox[{"{", 
             RowBox[{#, ",", #2}], "}"}], ",", 
           RowBox[{"LegendMarkers", "\[Rule]", "None"}], ",", 
           RowBox[{"LabelStyle", "\[Rule]", 
             RowBox[{"Directive", "[", 
               RowBox[{
                 RowBox[{"FontFamily", "\[Rule]", "\"Times\""}], ",", 
                 InterpretationBox[
                  ButtonBox[
                   TooltipBox[
                    GraphicsBox[{{
                    GrayLevel[0], 
                    RectangleBox[{0, 0}]}, {
                    GrayLevel[0], 
                    RectangleBox[{1, -1}]}, {
                    GrayLevel[0], 
                    RectangleBox[{0, -1}, {2, 1}]}}, AspectRatio -> 1, Frame -> 
                    True, FrameStyle -> GrayLevel[0.], FrameTicks -> None, 
                    PlotRangePadding -> None, ImageSize -> 
                    Dynamic[{
                    Automatic, 1.35 CurrentValue["FontCapHeight"]/
                    AbsoluteCurrentValue[Magnification]}]], "GrayLevel[0]"], 
                   Appearance -> None, BaseStyle -> {}, BaselinePosition -> 
                   Baseline, DefaultBaseStyle -> {}, ButtonFunction :> 
                   With[{Typeset`box$ = EvaluationBox[]}, 
                    If[
                    Not[
                    AbsoluteCurrentValue["Deployed"]], 
                    SelectionMove[Typeset`box$, All, Expression]; 
                    FrontEnd`Private`$ColorSelectorInitialAlpha = 1; 
                    FrontEnd`Private`$ColorSelectorInitialColor = 
                    GrayLevel[0]; 
                    FrontEnd`Private`$ColorSelectorUseMakeBoxes = True; 
                    MathLink`CallFrontEnd[
                    FrontEnd`AttachCell[Typeset`box$, 
                    FrontEndResource["GrayLevelColorValueSelector"], {
                    0, {Left, Bottom}}, {Left, Top}, 
                    "ClosingActions" -> {
                    "SelectionDeparture", "ParentChanged", 
                    "EvaluatorQuit"}]]]], BaseStyle -> Inherited, Evaluator -> 
                   Automatic, Method -> "Preemptive"], 
                  GrayLevel[0], Editable -> False, Selectable -> False], ",", 
                 RowBox[{"FontSize", "\[Rule]", "14"}]}], "]"}]}], ",", 
           RowBox[{"LegendLayout", "\[Rule]", "\"Column\""}]}], "]"}]& ), 
      Editable -> True], TraditionalForm], TraditionalForm]},
  "Legended",
  DisplayFunction->(GridBox[{{
      TagBox[
       ItemBox[
        PaneBox[
         TagBox[#, "SkipImageSizeLevel"], Alignment -> {Center, Baseline}, 
         BaselinePosition -> Baseline], DefaultBaseStyle -> "Labeled"], 
       "SkipImageSizeLevel"], 
      ItemBox[#2, DefaultBaseStyle -> "LabeledLabel"]}}, 
    GridBoxAlignment -> {"Columns" -> {{Center}}, "Rows" -> {{Center}}}, 
    AutoDelete -> False, GridBoxItemSize -> Automatic, 
    BaselinePosition -> {1, 1}]& ),
  Editable->True,
  InterpretationFunction->(RowBox[{"Legended", "[", 
     RowBox[{#, ",", 
       RowBox[{"Placed", "[", 
         RowBox[{#2, ",", "After"}], "]"}]}], "]"}]& )]], "Output",
 CellChangeTimes->{{3.817431886195305*^9, 3.817431901681696*^9}, 
   3.8174370058137865`*^9, {3.8174372191610775`*^9, 3.8174372362182064`*^9}, 
   3.817437478879303*^9, 3.8174378962108345`*^9, 3.8174380009022617`*^9, 
   3.8174380361627474`*^9, 3.817438091784255*^9, 3.817438454712798*^9, 
   3.8174389832719126`*^9, 3.817440972859358*^9, 3.817441168912696*^9, 
   3.8174412487336144`*^9, {3.8174412930831356`*^9, 3.8174413054589005`*^9}, 
   3.817441480634591*^9, 3.817441850304953*^9, 3.8174419671364756`*^9, 
   3.8174420022648845`*^9, 3.8174420346075883`*^9, {3.8174422186035805`*^9, 
   3.817442237385993*^9}, 3.8174422771866417`*^9, 3.8174423700365243`*^9, 
   3.8174463697054167`*^9}]
}, Open  ]],

Cell[BoxData[
 RowBox[{"(*", 
  RowBox[{
   RowBox[{"SetDirectory", "[", 
    RowBox[{"NotebookDirectory", "[", "]"}], "]"}], ";", 
   RowBox[{"Export", "[", 
    RowBox[{
    "\"\<uncertainty.pdf\>\"", ",", "plotuncertainty", ",", "\"\<pdf\>\""}], 
    "]"}]}], "*)"}]], "Input",
 CellChangeTimes->{{3.8174265716552258`*^9, 3.817426575179438*^9}, {
  3.8174368744753895`*^9, 3.8174368799132237`*^9}, {3.817437205393876*^9, 
  3.817437206268933*^9}}],

Cell[CellGroupData[{

Cell[BoxData[{
 RowBox[{
  RowBox[{
   RowBox[{
    RowBox[{"{", 
     RowBox[{"ma", ",", "\[Theta]", ",", "\[Omega]", ",", "\[Mu]", ",", 
      SubscriptBox["\[Rho]", "h"], ",", 
      SubscriptBox["\[Rho]", "u"], ",", 
      SubscriptBox["\[Rho]", "r"], ",", 
      SubscriptBox["\[Rho]", "w"], ",", "\[Eta]", ",", "\[Beta]", ",", 
      "\[Delta]", ",", "\[Kappa]"}], "}"}], "=", 
    RowBox[{
     RowBox[{
      RowBox[{
       RowBox[{
        RowBox[{
         RowBox[{"{", 
          RowBox[{"ma", ",", "\[Theta]", ",", "\[Omega]", ",", "\[Mu]", ",", 
           SubscriptBox["\[Rho]", "h"], ",", 
           SubscriptBox["\[Rho]", "u"], ",", 
           SubscriptBox["\[Rho]", "r"], ",", 
           SubscriptBox["\[Rho]", "w"], ",", "\[Eta]", ",", "\[Beta]", ",", 
           "\[Delta]", ",", "\[Kappa]"}], "}"}], "/.", "output"}], "/.", 
        RowBox[{"\[Beta]", "->", "0.019033717154126016`"}]}], "/.", 
       RowBox[{"\[Delta]", "->", "0.7153772780684298`"}]}], "/.", 
      RowBox[{"\[Kappa]", "\[Rule]", "0.5"}]}], "/.", 
     RowBox[{"ma", "\[Rule]", "0.00757"}]}]}], ";"}], 
  " "}], "\[IndentingNewLine]", 
 RowBox[{
  RowBox[{"SystemInitial", "=", 
   RowBox[{"vars", "/.", "output"}]}], ";", 
  RowBox[{"MaleMac", "=", 
   RowBox[{"NDSolve", "[", 
    RowBox[{
     RowBox[{"{", 
      RowBox[{
       RowBox[{
        RowBox[{"{", 
         RowBox[{
          RowBox[{
           SuperscriptBox[
            SubscriptBox["uu", "n"], "\[Prime]",
            MultilineFunction->None], "[", "t", "]"}], ",", 
          RowBox[{
           SuperscriptBox[
            SubscriptBox["ii", "wn"], "\[Prime]",
            MultilineFunction->None], "[", "t", "]"}], ",", 
          RowBox[{
           SuperscriptBox[
            SubscriptBox["ii", "rn"], "\[Prime]",
            MultilineFunction->None], "[", "t", "]"}], ",", 
          RowBox[{
           SuperscriptBox[
            SubscriptBox["ii", "hn"], "\[Prime]",
            MultilineFunction->None], "[", "t", "]"}], ",", 
          RowBox[{
           SuperscriptBox[
            SubscriptBox["uu", "m"], "\[Prime]",
            MultilineFunction->None], "[", "t", "]"}], ",", 
          RowBox[{
           SuperscriptBox[
            SubscriptBox["ii", "wm"], "\[Prime]",
            MultilineFunction->None], "[", "t", "]"}], ",", 
          RowBox[{
           SuperscriptBox[
            SubscriptBox["ii", "rm"], "\[Prime]",
            MultilineFunction->None], "[", "t", "]"}], ",", 
          RowBox[{
           SuperscriptBox[
            SubscriptBox["ii", "hm"], "\[Prime]",
            MultilineFunction->None], "[", "t", "]"}], ",", 
          RowBox[{
           SuperscriptBox[
            SubscriptBox["uu", "c"], "\[Prime]",
            MultilineFunction->None], "[", "t", "]"}], ",", 
          RowBox[{
           SuperscriptBox[
            SubscriptBox["ii", "wc"], "\[Prime]",
            MultilineFunction->None], "[", "t", "]"}], ",", 
          RowBox[{
           SuperscriptBox[
            SubscriptBox["ii", "rc"], "\[Prime]",
            MultilineFunction->None], "[", "t", "]"}], ",", 
          RowBox[{
           SuperscriptBox[
            SubscriptBox["ii", "hc"], "\[Prime]",
            MultilineFunction->None], "[", "t", "]"}]}], "}"}], "\[Equal]", 
        RowBox[{"{", 
         RowBox[{
          RowBox[{"\[Mu]", "-", 
           RowBox[{
            RowBox[{"(", 
             RowBox[{"ma", "+", "\[Mu]"}], ")"}], " ", 
            RowBox[{
             SubscriptBox["uu", "n"], "[", "t", "]"}]}], "-", 
           RowBox[{
            RowBox[{"(", 
             RowBox[{
              RowBox[{"\[Beta]", " ", "\[Delta]", " ", 
               RowBox[{"(", 
                RowBox[{
                 RowBox[{
                  RowBox[{"(", 
                   RowBox[{"1", "-", "\[Kappa]"}], ")"}], " ", 
                  RowBox[{"(", 
                   RowBox[{
                    RowBox[{
                    SubscriptBox["ii", "hc"], "[", "t", "]"}], "+", 
                    RowBox[{
                    SubscriptBox["ii", "hm"], "[", "t", "]"}], "+", 
                    RowBox[{
                    SubscriptBox["ii", "hn"], "[", "t", "]"}]}], ")"}]}], "+", 
                 RowBox[{"(", 
                  RowBox[{
                   RowBox[{
                    SubscriptBox["ii", "rn"], "[", "t", "]"}], "+", 
                   RowBox[{
                    SubscriptBox["ii", "rc"], "[", "t", "]"}], "+", 
                   RowBox[{
                    SubscriptBox["ii", "rm"], "[", "t", "]"}]}], ")"}]}], 
                ")"}]}], "+", 
              RowBox[{"\[Beta]", " ", 
               RowBox[{"(", 
                RowBox[{
                 RowBox[{"\[Kappa]", " ", 
                  RowBox[{"(", 
                   RowBox[{
                    RowBox[{
                    SubscriptBox["ii", "hc"], "[", "t", "]"}], "+", 
                    RowBox[{
                    SubscriptBox["ii", "hm"], "[", "t", "]"}], "+", 
                    RowBox[{
                    SubscriptBox["ii", "hn"], "[", "t", "]"}]}], ")"}]}], "+", 
                 RowBox[{
                  SubscriptBox["ii", "wc"], "[", "t", "]"}], "+", 
                 RowBox[{
                  SubscriptBox["ii", "wm"], "[", "t", "]"}], "+", 
                 RowBox[{
                  SubscriptBox["ii", "wn"], "[", "t", "]"}]}], ")"}]}]}], 
             ")"}], " ", 
            RowBox[{
             SubscriptBox["uu", "n"], "[", "t", "]"}]}]}], ",", 
          RowBox[{
           RowBox[{
            RowBox[{"-", 
             RowBox[{"(", 
              RowBox[{
              "ma", "+", "\[Theta]", "+", "\[Mu]", "+", "\[Omega]", "+", 
               RowBox[{"\[Beta]", " ", "\[Delta]", " ", 
                RowBox[{"(", 
                 RowBox[{
                  RowBox[{
                   RowBox[{"(", 
                    RowBox[{"1", "-", "\[Kappa]"}], ")"}], " ", 
                   RowBox[{"(", 
                    RowBox[{
                    RowBox[{
                    SubscriptBox["ii", "hc"], "[", "t", "]"}], "+", 
                    RowBox[{
                    SubscriptBox["ii", "hm"], "[", "t", "]"}], "+", 
                    RowBox[{
                    SubscriptBox["ii", "hn"], "[", "t", "]"}]}], ")"}]}], "+", 
                  RowBox[{"(", 
                   RowBox[{
                    RowBox[{
                    SubscriptBox["ii", "rn"], "[", "t", "]"}], "+", 
                    RowBox[{
                    SubscriptBox["ii", "rc"], "[", "t", "]"}], "+", 
                    RowBox[{
                    SubscriptBox["ii", "rm"], "[", "t", "]"}]}], ")"}]}], 
                 ")"}]}]}], ")"}]}], " ", 
            RowBox[{
             SubscriptBox["ii", "wn"], "[", "t", "]"}]}], "+", 
           RowBox[{"\[Beta]", " ", 
            RowBox[{"(", 
             RowBox[{
              RowBox[{"\[Kappa]", " ", 
               RowBox[{"(", 
                RowBox[{
                 RowBox[{
                  SubscriptBox["ii", "hc"], "[", "t", "]"}], "+", 
                 RowBox[{
                  SubscriptBox["ii", "hm"], "[", "t", "]"}], "+", 
                 RowBox[{
                  SubscriptBox["ii", "hn"], "[", "t", "]"}]}], ")"}]}], "+", 
              RowBox[{
               SubscriptBox["ii", "wc"], "[", "t", "]"}], "+", 
              RowBox[{
               SubscriptBox["ii", "wm"], "[", "t", "]"}], "+", 
              RowBox[{
               SubscriptBox["ii", "wn"], "[", "t", "]"}]}], ")"}], " ", 
            RowBox[{
             SubscriptBox["uu", "n"], "[", "t", "]"}]}]}], ",", 
          RowBox[{
           RowBox[{
            RowBox[{"-", 
             RowBox[{
              SubscriptBox["ii", "rn"], "[", "t", "]"}]}], " ", 
            RowBox[{"(", 
             RowBox[{"ma", "+", "\[Theta]", "+", "\[Mu]", "+", 
              RowBox[{"\[Beta]", " ", 
               RowBox[{"(", 
                RowBox[{
                 RowBox[{"\[Kappa]", " ", 
                  RowBox[{"(", 
                   RowBox[{
                    RowBox[{
                    SubscriptBox["ii", "hc"], "[", "t", "]"}], "+", 
                    RowBox[{
                    SubscriptBox["ii", "hm"], "[", "t", "]"}], "+", 
                    RowBox[{
                    SubscriptBox["ii", "hn"], "[", "t", "]"}]}], ")"}]}], "+", 
                 RowBox[{
                  SubscriptBox["ii", "wc"], "[", "t", "]"}], "+", 
                 RowBox[{
                  SubscriptBox["ii", "wm"], "[", "t", "]"}], "+", 
                 RowBox[{
                  SubscriptBox["ii", "wn"], "[", "t", "]"}]}], ")"}]}]}], 
             ")"}]}], "+", 
           RowBox[{"\[Beta]", " ", "\[Delta]", " ", 
            RowBox[{"(", 
             RowBox[{
              RowBox[{
               RowBox[{"(", 
                RowBox[{"1", "-", "\[Kappa]"}], ")"}], " ", 
               RowBox[{"(", 
                RowBox[{
                 RowBox[{
                  SubscriptBox["ii", "hc"], "[", "t", "]"}], "+", 
                 RowBox[{
                  SubscriptBox["ii", "hm"], "[", "t", "]"}], "+", 
                 RowBox[{
                  SubscriptBox["ii", "hn"], "[", "t", "]"}]}], ")"}]}], "+", 
              RowBox[{"(", 
               RowBox[{
                RowBox[{
                 SubscriptBox["ii", "rn"], "[", "t", "]"}], "+", 
                RowBox[{
                 SubscriptBox["ii", "rc"], "[", "t", "]"}], "+", 
                RowBox[{
                 SubscriptBox["ii", "rm"], "[", "t", "]"}]}], ")"}]}], ")"}], 
            " ", 
            RowBox[{
             SubscriptBox["uu", "n"], "[", "t", "]"}]}]}], ",", 
          RowBox[{
           RowBox[{
            RowBox[{"-", 
             RowBox[{"(", 
              RowBox[{"ma", "+", "\[Theta]", "+", "\[Mu]"}], ")"}]}], " ", 
            RowBox[{
             SubscriptBox["ii", "hn"], "[", "t", "]"}]}], "+", 
           RowBox[{"\[Omega]", " ", 
            RowBox[{
             SubscriptBox["ii", "wn"], "[", "t", "]"}]}], "+", 
           RowBox[{"\[Beta]", " ", "\[Delta]", " ", 
            RowBox[{"(", 
             RowBox[{
              RowBox[{
               RowBox[{"(", 
                RowBox[{"1", "-", "\[Kappa]"}], ")"}], " ", 
               RowBox[{"(", 
                RowBox[{
                 RowBox[{
                  SubscriptBox["ii", "hc"], "[", "t", "]"}], "+", 
                 RowBox[{
                  SubscriptBox["ii", "hm"], "[", "t", "]"}], "+", 
                 RowBox[{
                  SubscriptBox["ii", "hn"], "[", "t", "]"}]}], ")"}]}], "+", 
              RowBox[{"(", 
               RowBox[{
                RowBox[{
                 SubscriptBox["ii", "rn"], "[", "t", "]"}], "+", 
                RowBox[{
                 SubscriptBox["ii", "rc"], "[", "t", "]"}], "+", 
                RowBox[{
                 SubscriptBox["ii", "rm"], "[", "t", "]"}]}], ")"}]}], ")"}], 
            " ", 
            RowBox[{
             SubscriptBox["ii", "wn"], "[", "t", "]"}]}], "+", 
           RowBox[{"\[Beta]", " ", 
            RowBox[{
             SubscriptBox["ii", "rn"], "[", "t", "]"}], " ", 
            RowBox[{"(", 
             RowBox[{
              RowBox[{"\[Kappa]", " ", 
               RowBox[{"(", 
                RowBox[{
                 RowBox[{
                  SubscriptBox["ii", "hc"], "[", "t", "]"}], "+", 
                 RowBox[{
                  SubscriptBox["ii", "hm"], "[", "t", "]"}], "+", 
                 RowBox[{
                  SubscriptBox["ii", "hn"], "[", "t", "]"}]}], ")"}]}], "+", 
              RowBox[{
               SubscriptBox["ii", "wc"], "[", "t", "]"}], "+", 
              RowBox[{
               SubscriptBox["ii", "wm"], "[", "t", "]"}], "+", 
              RowBox[{
               SubscriptBox["ii", "wn"], "[", "t", "]"}]}], ")"}]}]}], ",", 
          RowBox[{
           RowBox[{
            RowBox[{"-", "\[Mu]"}], " ", 
            RowBox[{
             SubscriptBox["uu", "m"], "[", "t", "]"}]}], "-", 
           RowBox[{
            RowBox[{"(", 
             RowBox[{
              RowBox[{"\[Beta]", " ", "\[Delta]", " ", 
               RowBox[{"(", 
                RowBox[{
                 RowBox[{
                  RowBox[{"(", 
                   RowBox[{"1", "-", "\[Kappa]"}], ")"}], " ", 
                  RowBox[{"(", 
                   RowBox[{
                    RowBox[{
                    SubscriptBox["ii", "hc"], "[", "t", "]"}], "+", 
                    RowBox[{
                    SubscriptBox["ii", "hm"], "[", "t", "]"}], "+", 
                    RowBox[{
                    SubscriptBox["ii", "hn"], "[", "t", "]"}]}], ")"}]}], "+", 
                 RowBox[{"(", 
                  RowBox[{
                   RowBox[{
                    SubscriptBox["ii", "rn"], "[", "t", "]"}], "+", 
                   RowBox[{
                    SubscriptBox["ii", "rc"], "[", "t", "]"}], "+", 
                   RowBox[{
                    SubscriptBox["ii", "rm"], "[", "t", "]"}]}], ")"}]}], 
                ")"}]}], "+", 
              RowBox[{"\[Beta]", " ", 
               RowBox[{"(", 
                RowBox[{
                 RowBox[{"\[Kappa]", " ", 
                  RowBox[{"(", 
                   RowBox[{
                    RowBox[{
                    SubscriptBox["ii", "hc"], "[", "t", "]"}], "+", 
                    RowBox[{
                    SubscriptBox["ii", "hm"], "[", "t", "]"}], "+", 
                    RowBox[{
                    SubscriptBox["ii", "hn"], "[", "t", "]"}]}], ")"}]}], "+", 
                 RowBox[{
                  SubscriptBox["ii", "wc"], "[", "t", "]"}], "+", 
                 RowBox[{
                  SubscriptBox["ii", "wm"], "[", "t", "]"}], "+", 
                 RowBox[{
                  SubscriptBox["ii", "wn"], "[", "t", "]"}]}], ")"}]}]}], 
             ")"}], " ", 
            RowBox[{
             SubscriptBox["uu", "m"], "[", "t", "]"}]}], "+", 
           RowBox[{"ma", " ", 
            RowBox[{
             SubscriptBox["uu", "n"], "[", "t", "]"}]}]}], ",", 
          RowBox[{
           RowBox[{
            RowBox[{"-", 
             RowBox[{"(", 
              RowBox[{"\[Theta]", "+", "\[Mu]", "+", "\[Omega]", "+", 
               RowBox[{"\[Beta]", " ", "\[Delta]", " ", 
                RowBox[{"(", 
                 RowBox[{
                  RowBox[{
                   RowBox[{"(", 
                    RowBox[{"1", "-", "\[Kappa]"}], ")"}], " ", 
                   RowBox[{"(", 
                    RowBox[{
                    RowBox[{
                    SubscriptBox["ii", "hc"], "[", "t", "]"}], "+", 
                    RowBox[{
                    SubscriptBox["ii", "hm"], "[", "t", "]"}], "+", 
                    RowBox[{
                    SubscriptBox["ii", "hn"], "[", "t", "]"}]}], ")"}]}], "+", 
                  RowBox[{"(", 
                   RowBox[{
                    RowBox[{
                    SubscriptBox["ii", "rn"], "[", "t", "]"}], "+", 
                    RowBox[{
                    SubscriptBox["ii", "rc"], "[", "t", "]"}], "+", 
                    RowBox[{
                    SubscriptBox["ii", "rm"], "[", "t", "]"}]}], ")"}]}], 
                 ")"}]}]}], ")"}]}], " ", 
            RowBox[{
             SubscriptBox["ii", "wm"], "[", "t", "]"}]}], "+", 
           RowBox[{"ma", " ", 
            RowBox[{"(", 
             RowBox[{"1", "-", "\[Eta]"}], ")"}], " ", 
            RowBox[{
             SubscriptBox["ii", "wn"], "[", "t", "]"}]}], "+", 
           RowBox[{"\[Beta]", " ", 
            RowBox[{"(", 
             RowBox[{
              RowBox[{"\[Kappa]", " ", 
               RowBox[{"(", 
                RowBox[{
                 RowBox[{
                  SubscriptBox["ii", "hc"], "[", "t", "]"}], "+", 
                 RowBox[{
                  SubscriptBox["ii", "hm"], "[", "t", "]"}], "+", 
                 RowBox[{
                  SubscriptBox["ii", "hn"], "[", "t", "]"}]}], ")"}]}], "+", 
              RowBox[{
               SubscriptBox["ii", "wc"], "[", "t", "]"}], "+", 
              RowBox[{
               SubscriptBox["ii", "wm"], "[", "t", "]"}], "+", 
              RowBox[{
               SubscriptBox["ii", "wn"], "[", "t", "]"}]}], ")"}], " ", 
            RowBox[{
             SubscriptBox["uu", "m"], "[", "t", "]"}]}]}], ",", 
          RowBox[{
           RowBox[{"ma", " ", 
            RowBox[{
             SubscriptBox["ii", "rn"], "[", "t", "]"}]}], "-", 
           RowBox[{
            RowBox[{
             SubscriptBox["ii", "rm"], "[", "t", "]"}], " ", 
            RowBox[{"(", 
             RowBox[{"\[Theta]", "+", "\[Mu]", "+", 
              RowBox[{"\[Beta]", " ", 
               RowBox[{"(", 
                RowBox[{
                 RowBox[{"\[Kappa]", " ", 
                  RowBox[{"(", 
                   RowBox[{
                    RowBox[{
                    SubscriptBox["ii", "hc"], "[", "t", "]"}], "+", 
                    RowBox[{
                    SubscriptBox["ii", "hm"], "[", "t", "]"}], "+", 
                    RowBox[{
                    SubscriptBox["ii", "hn"], "[", "t", "]"}]}], ")"}]}], "+", 
                 RowBox[{
                  SubscriptBox["ii", "wc"], "[", "t", "]"}], "+", 
                 RowBox[{
                  SubscriptBox["ii", "wm"], "[", "t", "]"}], "+", 
                 RowBox[{
                  SubscriptBox["ii", "wn"], "[", "t", "]"}]}], ")"}]}]}], 
             ")"}]}], "+", 
           RowBox[{"\[Beta]", " ", "\[Delta]", " ", 
            RowBox[{"(", 
             RowBox[{
              RowBox[{
               RowBox[{"(", 
                RowBox[{"1", "-", "\[Kappa]"}], ")"}], " ", 
               RowBox[{"(", 
                RowBox[{
                 RowBox[{
                  SubscriptBox["ii", "hc"], "[", "t", "]"}], "+", 
                 RowBox[{
                  SubscriptBox["ii", "hm"], "[", "t", "]"}], "+", 
                 RowBox[{
                  SubscriptBox["ii", "hn"], "[", "t", "]"}]}], ")"}]}], "+", 
              RowBox[{"(", 
               RowBox[{
                RowBox[{
                 SubscriptBox["ii", "rn"], "[", "t", "]"}], "+", 
                RowBox[{
                 SubscriptBox["ii", "rc"], "[", "t", "]"}], "+", 
                RowBox[{
                 SubscriptBox["ii", "rm"], "[", "t", "]"}]}], ")"}]}], ")"}], 
            " ", 
            RowBox[{
             SubscriptBox["uu", "m"], "[", "t", "]"}]}]}], ",", 
          RowBox[{
           RowBox[{
            RowBox[{"-", 
             RowBox[{"(", 
              RowBox[{"\[Theta]", "+", "\[Mu]"}], ")"}]}], " ", 
            RowBox[{
             SubscriptBox["ii", "hm"], "[", "t", "]"}]}], "+", 
           RowBox[{"ma", " ", 
            RowBox[{
             SubscriptBox["ii", "hn"], "[", "t", "]"}]}], "+", 
           RowBox[{"\[Omega]", " ", 
            RowBox[{
             SubscriptBox["ii", "wm"], "[", "t", "]"}]}], "+", 
           RowBox[{"\[Beta]", " ", "\[Delta]", " ", 
            RowBox[{"(", 
             RowBox[{
              RowBox[{
               RowBox[{"(", 
                RowBox[{"1", "-", "\[Kappa]"}], ")"}], " ", 
               RowBox[{"(", 
                RowBox[{
                 RowBox[{
                  SubscriptBox["ii", "hc"], "[", "t", "]"}], "+", 
                 RowBox[{
                  SubscriptBox["ii", "hm"], "[", "t", "]"}], "+", 
                 RowBox[{
                  SubscriptBox["ii", "hn"], "[", "t", "]"}]}], ")"}]}], "+", 
              RowBox[{"(", 
               RowBox[{
                RowBox[{
                 SubscriptBox["ii", "rn"], "[", "t", "]"}], "+", 
                RowBox[{
                 SubscriptBox["ii", "rc"], "[", "t", "]"}], "+", 
                RowBox[{
                 SubscriptBox["ii", "rm"], "[", "t", "]"}]}], ")"}]}], ")"}], 
            " ", 
            RowBox[{
             SubscriptBox["ii", "wm"], "[", "t", "]"}]}], "+", 
           RowBox[{"ma", " ", "\[Eta]", " ", 
            RowBox[{
             SubscriptBox["ii", "wn"], "[", "t", "]"}]}], "+", 
           RowBox[{"\[Beta]", " ", 
            RowBox[{
             SubscriptBox["ii", "rm"], "[", "t", "]"}], " ", 
            RowBox[{"(", 
             RowBox[{
              RowBox[{"\[Kappa]", " ", 
               RowBox[{"(", 
                RowBox[{
                 RowBox[{
                  SubscriptBox["ii", "hc"], "[", "t", "]"}], "+", 
                 RowBox[{
                  SubscriptBox["ii", "hm"], "[", "t", "]"}], "+", 
                 RowBox[{
                  SubscriptBox["ii", "hn"], "[", "t", "]"}]}], ")"}]}], "+", 
              RowBox[{
               SubscriptBox["ii", "wc"], "[", "t", "]"}], "+", 
              RowBox[{
               SubscriptBox["ii", "wm"], "[", "t", "]"}], "+", 
              RowBox[{
               SubscriptBox["ii", "wn"], "[", "t", "]"}]}], ")"}]}]}], ",", 
          RowBox[{
           RowBox[{"\[Theta]", " ", 
            SubscriptBox["\[Rho]", "u"], " ", 
            RowBox[{"(", 
             RowBox[{
              RowBox[{
               SubscriptBox["ii", "wc"], "[", "t", "]"}], "+", 
              RowBox[{
               SubscriptBox["ii", "wm"], "[", "t", "]"}], "+", 
              RowBox[{
               SubscriptBox["ii", "wn"], "[", "t", "]"}]}], ")"}]}], "+", 
           RowBox[{
            RowBox[{"(", 
             RowBox[{
              RowBox[{"-", "\[Mu]"}], "-", 
              RowBox[{"\[Beta]", " ", "\[Delta]", " ", 
               RowBox[{"(", 
                RowBox[{
                 RowBox[{
                  RowBox[{"(", 
                   RowBox[{"1", "-", "\[Kappa]"}], ")"}], " ", 
                  RowBox[{"(", 
                   RowBox[{
                    RowBox[{
                    SubscriptBox["ii", "hc"], "[", "t", "]"}], "+", 
                    RowBox[{
                    SubscriptBox["ii", "hm"], "[", "t", "]"}], "+", 
                    RowBox[{
                    SubscriptBox["ii", "hn"], "[", "t", "]"}]}], ")"}]}], "+", 
                 RowBox[{"(", 
                  RowBox[{
                   RowBox[{
                    SubscriptBox["ii", "rn"], "[", "t", "]"}], "+", 
                   RowBox[{
                    SubscriptBox["ii", "rc"], "[", "t", "]"}], "+", 
                   RowBox[{
                    SubscriptBox["ii", "rm"], "[", "t", "]"}]}], ")"}]}], 
                ")"}]}], "-", 
              RowBox[{"\[Beta]", " ", 
               RowBox[{"(", 
                RowBox[{
                 RowBox[{"\[Kappa]", " ", 
                  RowBox[{"(", 
                   RowBox[{
                    RowBox[{
                    SubscriptBox["ii", "hc"], "[", "t", "]"}], "+", 
                    RowBox[{
                    SubscriptBox["ii", "hm"], "[", "t", "]"}], "+", 
                    RowBox[{
                    SubscriptBox["ii", "hn"], "[", "t", "]"}]}], ")"}]}], "+", 
                 RowBox[{
                  SubscriptBox["ii", "wc"], "[", "t", "]"}], "+", 
                 RowBox[{
                  SubscriptBox["ii", "wm"], "[", "t", "]"}], "+", 
                 RowBox[{
                  SubscriptBox["ii", "wn"], "[", "t", "]"}]}], ")"}]}]}], 
             ")"}], " ", 
            RowBox[{
             SubscriptBox["uu", "c"], "[", "t", "]"}]}]}], ",", 
          RowBox[{
           RowBox[{
            RowBox[{"-", 
             RowBox[{"(", 
              RowBox[{
               RowBox[{"ma", " ", "\[Eta]"}], "+", "\[Theta]", "+", "\[Mu]", 
               "+", "\[Omega]", "+", 
               RowBox[{"\[Beta]", " ", "\[Delta]", " ", 
                RowBox[{"(", 
                 RowBox[{
                  RowBox[{
                   RowBox[{"(", 
                    RowBox[{"1", "-", "\[Kappa]"}], ")"}], " ", 
                   RowBox[{"(", 
                    RowBox[{
                    RowBox[{
                    SubscriptBox["ii", "hc"], "[", "t", "]"}], "+", 
                    RowBox[{
                    SubscriptBox["ii", "hm"], "[", "t", "]"}], "+", 
                    RowBox[{
                    SubscriptBox["ii", "hn"], "[", "t", "]"}]}], ")"}]}], "+", 
                  RowBox[{"(", 
                   RowBox[{
                    RowBox[{
                    SubscriptBox["ii", "rn"], "[", "t", "]"}], "+", 
                    RowBox[{
                    SubscriptBox["ii", "rc"], "[", "t", "]"}], "+", 
                    RowBox[{
                    SubscriptBox["ii", "rm"], "[", "t", "]"}]}], ")"}]}], 
                 ")"}]}]}], ")"}]}], " ", 
            RowBox[{
             SubscriptBox["ii", "wc"], "[", "t", "]"}]}], "+", 
           RowBox[{"\[Theta]", " ", 
            SubscriptBox["\[Rho]", "w"], " ", 
            RowBox[{"(", 
             RowBox[{
              RowBox[{
               SubscriptBox["ii", "wc"], "[", "t", "]"}], "+", 
              RowBox[{
               SubscriptBox["ii", "wm"], "[", "t", "]"}], "+", 
              RowBox[{
               SubscriptBox["ii", "wn"], "[", "t", "]"}]}], ")"}]}], "+", 
           RowBox[{"\[Beta]", " ", 
            RowBox[{"(", 
             RowBox[{
              RowBox[{"\[Kappa]", " ", 
               RowBox[{"(", 
                RowBox[{
                 RowBox[{
                  SubscriptBox["ii", "hc"], "[", "t", "]"}], "+", 
                 RowBox[{
                  SubscriptBox["ii", "hm"], "[", "t", "]"}], "+", 
                 RowBox[{
                  SubscriptBox["ii", "hn"], "[", "t", "]"}]}], ")"}]}], "+", 
              RowBox[{
               SubscriptBox["ii", "wc"], "[", "t", "]"}], "+", 
              RowBox[{
               SubscriptBox["ii", "wm"], "[", "t", "]"}], "+", 
              RowBox[{
               SubscriptBox["ii", "wn"], "[", "t", "]"}]}], ")"}], " ", 
            RowBox[{
             SubscriptBox["uu", "c"], "[", "t", "]"}]}]}], ",", 
          RowBox[{
           RowBox[{"\[Theta]", " ", 
            RowBox[{"(", 
             RowBox[{
              SubscriptBox["\[Rho]", "r"], "+", 
              SubscriptBox["\[Rho]", "u"]}], ")"}], " ", 
            RowBox[{"(", 
             RowBox[{
              RowBox[{
               SubscriptBox["ii", "hc"], "[", "t", "]"}], "+", 
              RowBox[{
               SubscriptBox["ii", "hm"], "[", "t", "]"}], "+", 
              RowBox[{
               SubscriptBox["ii", "hn"], "[", "t", "]"}]}], ")"}]}], "+", 
           RowBox[{"\[Theta]", " ",
[truncated: 209,038 more chars]
